# Supplementary material for: 4-Hy­droxy-3-meth­oxy­benzaldehyde 4-phenyl­thio­semicarbazone
Source: Acta Crystallogr Sect E Struct Rep Online. 2014 Feb 12;70(Pt 3):o278. doi: 10.1107/S1600536814002773 (PMC3998432; doi:10.1107/S1600536814002773)
Supplement: Supplementary file 1 [file e-70-0o278-sup1.cif]

##############################################################################
#                                                                            #
# This CIF contains the data in a paper accepted for publication in          #
# Acta Crystallographica Section E. It conforms to the requirements of       #
# Notes for Authors for Acta Crystallographica Section E, and has been       #
# peer reviewed under the auspices of the IUCr Commission on Journals.       #
#                                                                            #
# Full details of the Crystallographic Information File format               #
# are given in the paper "The Crystallographic Information File (CIF):       #
# a New Standard Archive File for Crystallography" by S. R. Hall, F. H.      #
# Allen and I. D. Brown [Acta Cryst. (1991), A47, 655-685].                  #
#                                                                            #
# The current version of the core CIF dictionary is obtainable from          #
# ftp://ftp.iucr.org/pub/cif_core.dic.                                       #
#                                                                            #
# Software is freely available for graphical display of the structure(s)     #
# in this CIF. For information consult the CIF software page                 #
# http://www.iucr.org/resources/cif/software.                                #
#                                                                            #
# This file may be used for bona fide research purposes within the           #
# scientific community so long as proper attribution is given to the journal # 
# article from which it was obtained.                                        #
#                                                                            #
##############################################################################
data_I
_audit_creation_method     SHELXL-97
_database_code_depnum_ccdc_archive     'CCDC 985574'
_chemical_name_systematic
;
3-[(4-Hydroxy-3-methoxybenzylidene)amino]-1-phenylthiourea
;
_chemical_name_common
;
4-Hydroxy-3-methoxybenzaldehyde 4-phenylthiosemicarbazone
;
_chemical_formula_moiety     'C15 H15 N3 O2 S'
_chemical_formula_sum     'C15 H15 N3 O2 S'
_chemical_formula_iupac     'C15 H15 N3 O2 S'
_chemical_formula_weight     301.36
_chemical_melting_point     ?
_symmetry_cell_setting     monoclinic
_symmetry_space_group_name_H-M     'P 21/c'
_symmetry_space_group_name_Hall     '-P 2ybc'
loop_
    _symmetry_equiv_pos_as_xyz
    'x, y, z'
    '-x, y+1/2, -z+1/2'
    '-x, -y, -z'
    'x, -y-1/2, z-1/2'
_cell_length_a     11.1010(5)
_cell_length_b     8.7279(4)
_cell_length_c     15.7921(7)
_cell_angle_alpha     90.00
_cell_angle_beta     105.008(4)
_cell_angle_gamma     90.00
_cell_volume     1477.88(12)
_cell_formula_units_Z     4
_cell_measurement_reflns_used     2916
_cell_measurement_theta_min     1.90
_cell_measurement_theta_max     26.00
_cell_measurement_temperature     200(2)
_exptl_crystal_description     plate
_exptl_crystal_colour     yellow
_exptl_crystal_size_max     0.3
_exptl_crystal_size_mid     0.2
_exptl_crystal_size_min     0.15
_exptl_crystal_density_diffrn     1.354
_exptl_crystal_density_meas     ?
_exptl_crystal_density_method     'not measured'
_exptl_crystal_F_000     632
_exptl_absorpt_coefficient_mu     0.227
_exptl_absorpt_correction_type     none
_exptl_absorpt_process_details     ?
_exptl_absorpt_correction_T_min     ?
_exptl_absorpt_correction_T_max     ?
_exptl_special_details     ?
_diffrn_ambient_temperature     200(2)
_diffrn_radiation_type     MoK\a
_diffrn_radiation_wavelength     0.71073
_diffrn_radiation_monochromator     graphite
_diffrn_measurement_device_type     'Stoe IPDS-1'
_diffrn_measurement_method     '\f scans'
_diffrn_detector_area_resol_mean     ?
_diffrn_reflns_number     7883
_diffrn_reflns_av_R_equivalents     0.0500
_diffrn_reflns_av_sigmaI/netI     0.0360
_diffrn_reflns_theta_min     1.90
_diffrn_reflns_theta_max     26.00
_diffrn_reflns_theta_full     26.00
_diffrn_measured_fraction_theta_max     0.964
_diffrn_measured_fraction_theta_full     0.964
_diffrn_reflns_limit_h_min     -13
_diffrn_reflns_limit_h_max     13
_diffrn_reflns_limit_k_min     -10
_diffrn_reflns_limit_k_max     10
_diffrn_reflns_limit_l_min     -19
_diffrn_reflns_limit_l_max     16
_diffrn_standards_number     ?
_diffrn_standards_interval_count     ?
_diffrn_standards_interval_time     ?
_diffrn_standards_decay_%     ?
_refine_special_details
;
Refinement of <i>F</i>^2^ against ALL reflections. The weighted <i>R</i>-factor
<i>wR</i> and goodness of fit <i>S</i> are based on <i>F</i>^2^, conventional
<i>R</i>-factors <i>R</i> are based on <i>F</i>, with <i>F</i> set to zero for
negative <i>F</i>^2^. The threshold expression of <i>F</i>^2^ >
\s(<i>F</i>^2^) is used only for calculating <i>R</i>-factors(gt) <i>etc</i>.
and is not relevant to the choice of reflections for refinement.
<i>R</i>-factors based on <i>F</i>^2^ are statistically about twice as large
as those based on <i>F</i>, and <i>R</i>- factors based on ALL data will be
even larger.
;
_reflns_number_total     2814
_reflns_number_gt     2401
_reflns_threshold_expression     I>2\s(I)
_refine_ls_structure_factor_coef     Fsqd
_refine_ls_matrix_type     full
_refine_ls_R_factor_all     0.0437
_refine_ls_R_factor_gt     0.0343
_refine_ls_wR_factor_gt     0.0789
_refine_ls_wR_factor_ref     0.0825
_refine_ls_goodness_of_fit_ref     1.040
_refine_ls_restrained_S_all     1.040
_refine_ls_number_reflns     2814
_refine_ls_number_parameters     193
_refine_ls_number_restraints     0
_refine_ls_hydrogen_treatment     constr
_refine_ls_weighting_scheme     calc
_refine_ls_weighting_details
         'calc w=1/[\s^2^(Fo^2^)+(0.0283P)^2^+0.5666P] where P=(Fo^2^+2Fc^2^)/3'
_atom_sites_solution_hydrogens     geom
_atom_sites_solution_primary     direct
_atom_sites_solution_secondary     difmap
_refine_ls_shift/su_max     0.001
_refine_ls_shift/su_mean     0.000
_refine_diff_density_max     0.220
_refine_diff_density_min     -0.181
_refine_ls_extinction_method     'SHELXL97 (Sheldrick, 2008)'
_refine_ls_extinction_coef     0.0051(19)
_refine_ls_extinction_expression
                                    Fc^*^=kFc[1+0.001xFc^2^\l^3^/sin(2\q)]^-1/4^
loop_
    _atom_type_symbol
    _atom_type_description
    _atom_type_scat_dispersion_real
    _atom_type_scat_dispersion_imag
    _atom_type_scat_source
    C C 0.0033 0.0016 'International Tables Vol C Tables 4.2.6.8 and 6.1.1.4'
    H H 0.0000 0.0000 'International Tables Vol C Tables 4.2.6.8 and 6.1.1.4'
    N N 0.0061 0.0033 'International Tables Vol C Tables 4.2.6.8 and 6.1.1.4'
    O O 0.0106 0.0060 'International Tables Vol C Tables 4.2.6.8 and 6.1.1.4'
    S S 0.1246 0.1234 'International Tables Vol C Tables 4.2.6.8 and 6.1.1.4'
_computing_data_collection     '<i>X-AREA</i> (Stoe & Cie, 2008)'
_computing_cell_refinement     '<i>X-AREA</i> (Stoe & Cie, 2008)'
_computing_data_reduction     '<i>X-RED32</i> (Stoe & Cie, 2008)'
_computing_structure_solution     'SHELXS97 (Sheldrick, 2008)'
_computing_structure_refinement     'SHELXL97 (Sheldrick, 2008)'
_computing_molecular_graphics     'DIAMOND (Brandenburg, 2006)'
_computing_publication_material     'publCIF (Westrip, 2010)'
loop_
    _atom_site_type_symbol
    _atom_site_label
    _atom_site_fract_x
    _atom_site_fract_y
    _atom_site_fract_z
    _atom_site_U_iso_or_equiv
    _atom_site_adp_type
    _atom_site_calc_flag
    _atom_site_refinement_flags
    _atom_site_occupancy
    _atom_site_symmetry_multiplicity
    _atom_site_disorder_assembly
    _atom_site_disorder_group
    C C1 0.09380(14) 0.31502(18) 0.38433(10) 0.0277(3) Uani d . 1 1 . .
    C C2 -0.00285(14) 0.23811(19) 0.32665(11) 0.0312(4) Uani d . 1 1 . .
    H H2 0.0098 0.1369 0.3085 0.037 Uiso calc R 1 1 . .
    C C3 -0.11786(14) 0.30837(19) 0.29539(11) 0.0308(4) Uani d . 1 1 . .
    H H3 -0.1842 0.2543 0.2569 0.037 Uiso calc R 1 1 . .
    C C4 -0.13632(14) 0.45689(19) 0.31995(10) 0.0289(3) Uani d . 1 1 . .
    C C5 -0.03748(14) 0.53832(18) 0.37529(10) 0.0277(3) Uani d . 1 1 . .
    C C6 0.07610(14) 0.46702(18) 0.40785(10) 0.0279(3) Uani d . 1 1 . .
    H H6 0.1426 0.5209 0.4463 0.033 Uiso calc R 1 1 . .
    O O1 -0.24864(10) 0.53058(14) 0.29167(8) 0.0384(3) Uani d . 1 1 . .
    H H1O1 -0.2957 0.4796 0.2513 0.058 Uiso calc R 1 1 . .
    O O2 -0.06289(10) 0.68653(13) 0.39208(8) 0.0354(3) Uani d . 1 1 . .
    C C7 0.03941(16) 0.7771(2) 0.43923(13) 0.0408(4) Uani d . 1 1 . .
    H H7A 0.0712 0.7353 0.4984 0.061 Uiso calc R 1 1 . .
    H H7B 0.0116 0.8829 0.4430 0.061 Uiso calc R 1 1 . .
    H H7C 0.1058 0.7754 0.4087 0.061 Uiso calc R 1 1 . .
    C C8 0.21140(14) 0.23577(18) 0.41893(11) 0.0298(4) Uani d . 1 1 . .
    H H8 0.2254 0.1416 0.3928 0.036 Uiso calc R 1 1 . .
    N N1 0.29680(11) 0.28779(15) 0.48318(9) 0.0283(3) Uani d . 1 1 . .
    N N2 0.40487(11) 0.20239(15) 0.50512(9) 0.0292(3) Uani d . 1 1 . .
    H H1N2 0.4160 0.1276 0.4706 0.035 Uiso calc R 1 1 . .
    C C9 0.49347(13) 0.23299(17) 0.57920(10) 0.0262(3) Uani d . 1 1 . .
    S S1 0.62845(4) 0.13258(5) 0.60149(3) 0.03137(14) Uani d . 1 1 . .
    N N3 0.46941(12) 0.34351(16) 0.63052(9) 0.0319(3) Uani d . 1 1 . .
    H H1N3 0.3955 0.3873 0.6159 0.038 Uiso calc R 1 1 . .
    C C10 0.55817(14) 0.39469(17) 0.70857(11) 0.0293(4) Uani d . 1 1 . .
    C C11 0.55360(17) 0.3387(3) 0.78865(12) 0.0442(5) Uani d . 1 1 . .
    H H11 0.4933 0.2639 0.7929 0.053 Uiso calc R 1 1 . .
    C C12 0.63836(19) 0.3927(3) 0.86368(13) 0.0574(6) Uani d . 1 1 . .
    H H12 0.6370 0.3536 0.9196 0.069 Uiso calc R 1 1 . .
    C C13 0.72416(17) 0.5025(3) 0.85702(14) 0.0530(6) Uani d . 1 1 . .
    H H13 0.7806 0.5408 0.9085 0.064 Uiso calc R 1 1 . .
    C C14 0.72884(18) 0.5569(2) 0.77684(15) 0.0501(5) Uani d . 1 1 . .
    H H14 0.7890 0.6319 0.7727 0.060 Uiso calc R 1 1 . .
    C C15 0.64570(16) 0.5026(2) 0.70154(13) 0.0407(4) Uani d . 1 1 . .
    H H15 0.6490 0.5395 0.6456 0.049 Uiso calc R 1 1 . .
loop_
    _atom_site_aniso_label
    _atom_site_aniso_U_11
    _atom_site_aniso_U_22
    _atom_site_aniso_U_33
    _atom_site_aniso_U_12
    _atom_site_aniso_U_13
    _atom_site_aniso_U_23
    C1 0.0247(7) 0.0305(8) 0.0259(8) 0.0031(6) 0.0030(6) 0.0008(6)
    C2 0.0306(8) 0.0301(8) 0.0297(9) 0.0020(6) 0.0021(7) -0.0022(6)
    C3 0.0257(7) 0.0330(8) 0.0285(8) -0.0013(6) -0.0025(6) -0.0008(7)
    C4 0.0228(7) 0.0344(8) 0.0273(8) 0.0037(6) 0.0022(6) 0.0037(6)
    C5 0.0269(7) 0.0271(8) 0.0282(8) 0.0029(6) 0.0057(6) 0.0012(6)
    C6 0.0236(7) 0.0303(8) 0.0272(8) 0.0002(6) 0.0022(6) -0.0011(6)
    O1 0.0251(6) 0.0409(7) 0.0421(7) 0.0077(5) -0.0044(5) -0.0037(5)
    O2 0.0308(6) 0.0288(6) 0.0421(7) 0.0050(5) 0.0011(5) -0.0036(5)
    C7 0.0380(9) 0.0296(8) 0.0518(12) -0.0023(7) 0.0061(8) -0.0067(8)
    C8 0.0269(7) 0.0291(8) 0.0301(9) 0.0040(6) 0.0014(7) -0.0020(6)
    N1 0.0238(6) 0.0286(7) 0.0295(7) 0.0053(5) 0.0017(5) 0.0014(5)
    N2 0.0243(6) 0.0300(7) 0.0292(7) 0.0068(5) -0.0002(5) -0.0053(6)
    C9 0.0245(7) 0.0266(7) 0.0253(8) 0.0002(6) 0.0025(6) -0.0005(6)
    S1 0.0239(2) 0.0357(2) 0.0300(2) 0.00726(16) -0.00104(15) -0.00724(17)
    N3 0.0249(6) 0.0327(7) 0.0334(8) 0.0063(5) -0.0010(6) -0.0083(6)
    C10 0.0263(7) 0.0275(8) 0.0315(9) 0.0047(6) 0.0029(6) -0.0075(6)
    C11 0.0332(9) 0.0618(12) 0.0379(10) -0.0056(8) 0.0099(8) -0.0032(9)
    C12 0.0436(11) 0.0995(18) 0.0290(10) 0.0041(12) 0.0093(9) -0.0088(11)
    C13 0.0331(9) 0.0692(14) 0.0500(13) 0.0050(9) -0.0013(9) -0.0333(11)
    C14 0.0405(10) 0.0360(10) 0.0659(14) -0.0051(8) -0.0002(10) -0.0125(9)
    C15 0.0405(9) 0.0313(9) 0.0461(11) -0.0028(7) 0.0034(8) 0.0023(8)
_geom_special_details
;
All e.s.d.'s (except the e.s.d. in the dihedral angle between two l.s. planes)
are estimated using the full covariance matrix. The cell e.s.d.'s are taken
into account individually in the estimation of e.s.d.'s in distances, angles
and torsion angles; correlations between e.s.d.'s in cell parameters are only
used when they are defined by crystal symmetry. An approximate (isotropic)
treatment of cell e.s.d.'s is used for estimating e.s.d.'s involving l.s.
planes.
;
loop_
    _geom_bond_atom_site_label_1
    _geom_bond_atom_site_label_2
    _geom_bond_site_symmetry_2
    _geom_bond_distance
    _geom_bond_publ_flag
    C1 C2 . 1.387(2) ?
    C1 C6 . 1.405(2) ?
    C1 C8 . 1.453(2) ?
    C2 C3 . 1.387(2) ?
    C2 H2 . 0.9500 ?
    C3 C4 . 1.383(2) ?
    C3 H3 . 0.9500 ?
    C4 O1 . 1.3710(18) ?
    C4 C5 . 1.406(2) ?
    C5 O2 . 1.3645(19) ?
    C5 C6 . 1.380(2) ?
    C6 H6 . 0.9500 ?
    O1 H1O1 . 0.8400 ?
    O2 C7 . 1.425(2) ?
    C7 H7A . 0.9800 ?
    C7 H7B . 0.9800 ?
    C7 H7C . 0.9800 ?
    C8 N1 . 1.2792(19) ?
    C8 H8 . 0.9500 ?
    N1 N2 . 1.3783(17) ?
    N2 C9 . 1.3458(19) ?
    N2 H1N2 . 0.8800 ?
    C9 N3 . 1.331(2) ?
    C9 S1 . 1.6924(15) ?
    N3 C10 . 1.4356(19) ?
    N3 H1N3 . 0.8800 ?
    C10 C11 . 1.369(3) ?
    C10 C15 . 1.378(2) ?
    C11 C12 . 1.390(3) ?
    C11 H11 . 0.9500 ?
    C12 C13 . 1.375(3) ?
    C12 H12 . 0.9500 ?
    C13 C14 . 1.366(3) ?
    C13 H13 . 0.9500 ?
    C14 C15 . 1.386(3) ?
    C14 H14 . 0.9500 ?
    C15 H15 . 0.9500 ?
loop_
    _geom_angle_atom_site_label_1
    _geom_angle_atom_site_label_2
    _geom_angle_atom_site_label_3
    _geom_angle_site_symmetry_1
    _geom_angle_site_symmetry_3
    _geom_angle
    _geom_angle_publ_flag
    C2 C1 C6 . . 119.54(14) ?
    C2 C1 C8 . . 118.90(14) ?
    C6 C1 C8 . . 121.57(14) ?
    C3 C2 C1 . . 120.26(15) ?
    C3 C2 H2 . . 119.9 ?
    C1 C2 H2 . . 119.9 ?
    C4 C3 C2 . . 120.26(14) ?
    C4 C3 H3 . . 119.9 ?
    C2 C3 H3 . . 119.9 ?
    O1 C4 C3 . . 122.45(14) ?
    O1 C4 C5 . . 117.57(14) ?
    C3 C4 C5 . . 119.98(14) ?
    O2 C5 C6 . . 124.74(14) ?
    O2 C5 C4 . . 115.64(13) ?
    C6 C5 C4 . . 119.62(14) ?
    C5 C6 C1 . . 120.26(14) ?
    C5 C6 H6 . . 119.9 ?
    C1 C6 H6 . . 119.9 ?
    C4 O1 H1O1 . . 109.5 ?
    C5 O2 C7 . . 116.78(12) ?
    O2 C7 H7A . . 109.5 ?
    O2 C7 H7B . . 109.5 ?
    H7A C7 H7B . . 109.5 ?
    O2 C7 H7C . . 109.5 ?
    H7A C7 H7C . . 109.5 ?
    H7B C7 H7C . . 109.5 ?
    N1 C8 C1 . . 122.57(15) ?
    N1 C8 H8 . . 118.7 ?
    C1 C8 H8 . . 118.7 ?
    C8 N1 N2 . . 115.18(13) ?
    C9 N2 N1 . . 120.24(13) ?
    C9 N2 H1N2 . . 119.9 ?
    N1 N2 H1N2 . . 119.9 ?
    N3 C9 N2 . . 117.17(13) ?
    N3 C9 S1 . . 123.73(11) ?
    N2 C9 S1 . . 119.10(12) ?
    C9 N3 C10 . . 123.17(13) ?
    C9 N3 H1N3 . . 118.4 ?
    C10 N3 H1N3 . . 118.4 ?
    C11 C10 C15 . . 120.93(16) ?
    C11 C10 N3 . . 120.05(15) ?
    C15 C10 N3 . . 119.01(16) ?
    C10 C11 C12 . . 119.19(19) ?
    C10 C11 H11 . . 120.4 ?
    C12 C11 H11 . . 120.4 ?
    C13 C12 C11 . . 120.0(2) ?
    C13 C12 H12 . . 120.0 ?
    C11 C12 H12 . . 120.0 ?
    C14 C13 C12 . . 120.46(18) ?
    C14 C13 H13 . . 119.8 ?
    C12 C13 H13 . . 119.8 ?
    C13 C14 C15 . . 119.98(19) ?
    C13 C14 H14 . . 120.0 ?
    C15 C14 H14 . . 120.0 ?
    C10 C15 C14 . . 119.41(19) ?
    C10 C15 H15 . . 120.3 ?
    C14 C15 H15 . . 120.3 ?
loop_
    _geom_torsion_atom_site_label_1
    _geom_torsion_atom_site_label_2
    _geom_torsion_atom_site_label_3
    _geom_torsion_atom_site_label_4
    _geom_torsion_site_symmetry_1
    _geom_torsion_site_symmetry_2
    _geom_torsion_site_symmetry_3
    _geom_torsion_site_symmetry_4
    _geom_torsion
    _geom_torsion_publ_flag
    C6 C1 C2 C3 . . . . -2.8(3) ?
    C8 C1 C2 C3 . . . . 177.29(16) ?
    C1 C2 C3 C4 . . . . 1.4(3) ?
    C2 C3 C4 O1 . . . . -179.19(16) ?
    C2 C3 C4 C5 . . . . 1.4(3) ?
    O1 C4 C5 O2 . . . . -2.8(2) ?
    C3 C4 C5 O2 . . . . 176.67(15) ?
    O1 C4 C5 C6 . . . . 177.76(15) ?
    C3 C4 C5 C6 . . . . -2.8(2) ?
    O2 C5 C6 C1 . . . . -178.00(16) ?
    C4 C5 C6 C1 . . . . 1.4(2) ?
    C2 C1 C6 C5 . . . . 1.4(2) ?
    C8 C1 C6 C5 . . . . -178.71(16) ?
    C6 C5 O2 C7 . . . . 6.7(2) ?
    C4 C5 O2 C7 . . . . -172.72(15) ?
    C2 C1 C8 N1 . . . . -167.58(16) ?
    C6 C1 C8 N1 . . . . 12.5(3) ?
    C1 C8 N1 N2 . . . . -177.00(14) ?
    C8 N1 N2 C9 . . . . -170.17(15) ?
    N1 N2 C9 N3 . . . . 2.5(2) ?
    N1 N2 C9 S1 . . . . -176.66(11) ?
    N2 C9 N3 C10 . . . . -176.04(15) ?
    S1 C9 N3 C10 . . . . 3.1(2) ?
    C9 N3 C10 C11 . . . . -97.2(2) ?
    C9 N3 C10 C15 . . . . 84.1(2) ?
    C15 C10 C11 C12 . . . . 0.3(3) ?
    N3 C10 C11 C12 . . . . -178.35(17) ?
    C10 C11 C12 C13 . . . . 1.0(3) ?
    C11 C12 C13 C14 . . . . -1.5(3) ?
    C12 C13 C14 C15 . . . . 0.8(3) ?
    C11 C10 C15 C14 . . . . -1.1(3) ?
    N3 C10 C15 C14 . . . . 177.63(16) ?
    C13 C14 C15 C10 . . . . 0.5(3) ?
loop_
    _geom_hbond_atom_site_label_D
    _geom_hbond_atom_site_label_H
    _geom_hbond_atom_site_label_A
    _geom_hbond_site_symmetry_A
    _geom_hbond_distance_DH
    _geom_hbond_distance_HA
    _geom_hbond_distance_DA
    _geom_hbond_angle_DHA
    O1 H1O1 S1 4_465 0.84 2.50 3.2844(13) 156.6
    N2 H1N2 S1 3_656 0.88 2.53 3.3460(14) 154.5
    N3 H1N3 O1 3_566 0.88 2.56 3.2068(18) 131.4
_iucr_refine_instructions_details
;
TITL Vanilin-Phenylthiosemicarbazon at 200 K in P2(1)/c (1-VAPTSC)
CELL 0.71073  11.1010   8.7279  15.7921  90.000 105.008  90.000
ZERR 4.0       0.0005   0.0004   0.0007   0.000   0.004   0.000
LATT  1
SYMM -X, 0.5+Y, 0.5-Z
SFAC C H N O S
UNIT 60 60 12 8 4
L.S. 10
ACTA
TEMP -73
BOND $H
EQIV $1 x-1, -y+1/2, z-1/2
EQIV $2 -x+1, -y, -z+1
EQIV $3 -x, -y+1, -z+1
HTAB O1 S1_$1
HTAB N2 S1_$2
HTAB N3 O1_$3
MPLA C1 C2 C3 C4 C5 C6
MPLA C10 C11 C12 C13 C14 C15
CONF
WGHT    0.028300    0.566600
EXTI    0.005126
FVAR       1.01735
C1    1    0.093796    0.315017    0.384329    11.00000    0.02470    0.03051 =
         0.02588    0.00085    0.00299    0.00315
C2    1   -0.002849    0.238113    0.326655    11.00000    0.03057    0.03007 =
         0.02973   -0.00221    0.00205    0.00202
AFIX  43
H2    2    0.009811    0.136936    0.308512    11.00000   -1.20000
AFIX   0
C3    1   -0.117863    0.308369    0.295385    11.00000    0.02568    0.03299 =
         0.02849   -0.00080   -0.00250   -0.00132
AFIX  43
H3    2   -0.184237    0.254289    0.256948    11.00000   -1.20000
AFIX   0
C4    1   -0.136318    0.456887    0.319945    11.00000    0.02279    0.03437 =
         0.02730    0.00366    0.00220    0.00371
C5    1   -0.037485    0.538320    0.375290    11.00000    0.02689    0.02713 =
         0.02818    0.00116    0.00572    0.00294
C6    1    0.076097    0.467015    0.407852    11.00000    0.02364    0.03028 =
         0.02723   -0.00110    0.00224    0.00021
AFIX  43
H6    2    0.142554    0.520924    0.446315    11.00000   -1.20000
AFIX   0
O1    4   -0.248643    0.530581    0.291668    11.00000    0.02505    0.04088 =
         0.04208   -0.00367   -0.00442    0.00775
AFIX 147
H1O1  2   -0.295740    0.479557    0.251291    11.00000   -1.50000
AFIX   0
O2    4   -0.062891    0.686526    0.392076    11.00000    0.03075    0.02884 =
         0.04205   -0.00364    0.00114    0.00500
C7    1    0.039408    0.777106    0.439227    11.00000    0.03797    0.02956 =
         0.05184   -0.00669    0.00611   -0.00229
AFIX 137
H7A   2    0.071182    0.735343    0.498422    11.00000   -1.50000
H7B   2    0.011594    0.882858    0.443016    11.00000   -1.50000
H7C   2    0.105790    0.775402    0.408665    11.00000   -1.50000
AFIX   0
C8    1    0.211402    0.235768    0.418926    11.00000    0.02687    0.02909 =
         0.03006   -0.00203    0.00139    0.00396
AFIX  43
H8    2    0.225411    0.141646    0.392800    11.00000   -1.20000
AFIX   0
N1    3    0.296797    0.287792    0.483185    11.00000    0.02379    0.02858 =
         0.02953    0.00137    0.00171    0.00534
N2    3    0.404872    0.202387    0.505118    11.00000    0.02432    0.03001 =
         0.02923   -0.00529   -0.00020    0.00680
AFIX  43
H1N2  2    0.415986    0.127571    0.470555    11.00000   -1.20000
AFIX   0
C9    1    0.493465    0.232992    0.579197    11.00000    0.02445    0.02660 =
         0.02535   -0.00049    0.00245    0.00023
S1    5    0.628453    0.132578    0.601487    11.00000    0.02393    0.03573 =
         0.03000   -0.00724   -0.00104    0.00726
N3    3    0.469408    0.343505    0.630521    11.00000    0.02495    0.03272 =
         0.03339   -0.00833   -0.00097    0.00631
AFIX  43
H1N3  2    0.395515    0.387332    0.615910    11.00000   -1.20000
AFIX   0
C10   1    0.558174    0.394689    0.708575    11.00000    0.02625    0.02754 =
         0.03146   -0.00752    0.00292    0.00472
C11   1    0.553605    0.338716    0.788654    11.00000    0.03324    0.06182 =
         0.03790   -0.00316    0.00993   -0.00563
AFIX  43
H11   2    0.493269    0.263935    0.792917    11.00000   -1.20000
AFIX   0
C12   1    0.638357    0.392658    0.863681    11.00000    0.04363    0.09954 =
         0.02897   -0.00881    0.00926    0.00409
AFIX  43
H12   2    0.636964    0.353579    0.919565    11.00000   -1.20000
AFIX   0
C13   1    0.724158    0.502509    0.857018    11.00000    0.03308    0.06922 =
         0.05004   -0.03328   -0.00133    0.00503
AFIX  43
H13   2    0.780598    0.540848    0.908539    11.00000   -1.20000
AFIX   0
C14   1    0.728836    0.556926    0.776845    11.00000    0.04051    0.03596 =
         0.06595   -0.01247   -0.00019   -0.00507
AFIX  43
H14   2    0.789039    0.631950    0.772680    11.00000   -1.20000
AFIX   0
C15   1    0.645696    0.502638    0.701541    11.00000    0.04049    0.03129 =
         0.04605    0.00227    0.00341   -0.00280
AFIX  43
H15   2    0.649018    0.539511    0.645591    11.00000   -1.20000
HKLF 4
REM  Vanilin-Phenylthiosemicarbazon at 200 K in P2(1)/c (1-VAPTSC)
REM R1 =  0.0343 for   2401 Fo > 4sig(Fo)  and  0.0437 for all   2814 data
REM    193 parameters refined using      0 restraints
END
WGHT      0.0283      0.5664
REM Highest difference peak  0.220,  deepest hole -0.181,  1-sigma level  0.037
Q1    1   0.5365  0.1526  0.6006  11.00000  0.05    0.22
Q2    1   0.1512  0.2855  0.3962  11.00000  0.05    0.20
Q3    1   0.0213  0.5147  0.3708  11.00000  0.05    0.19
Q4    1   0.0615  0.2971  0.3467  11.00000  0.05    0.19
Q5    1   0.0108  0.4832  0.4136  11.00000  0.05    0.18
Q6    1   0.6976  0.1256  0.6723  11.00000  0.05    0.17
Q7    1   0.0803  0.3813  0.4054  11.00000  0.05    0.16
Q8    1   0.6989  0.4222  0.8639  11.00000  0.05    0.16
Q9    1   0.5699  0.2222  0.5760  11.00000  0.05    0.16
Q10   1   0.5234  0.3772  0.6771  11.00000  0.05    0.16
Q11   1   0.5876  0.0297  0.5650  11.00000  0.05    0.16
Q12   1   0.3410  0.2394  0.5039  11.00000  0.05    0.16
Q13   1   0.6201  0.4262  0.7027  11.00000  0.05    0.16
Q14   1   0.4383  0.1937  0.5516  11.00000  0.05    0.15
Q15   1   0.6817  0.5453  0.8148  11.00000  0.05    0.15
Q16   1   0.7457  0.1343  0.6244  11.00000  0.05    0.15
Q17   1  -0.0766  0.5051  0.3433  11.00000  0.05    0.14
Q18   1   0.3926  0.0850  0.4874  11.00000  0.05    0.14
Q19   1   0.6217  0.1288  0.5180  11.00000  0.05    0.14
Q20   1   0.2916  0.3503  0.5161  11.00000  0.05    0.13
;
data_publication_text
_journal_date_recd_electronic     2014-02-05
_journal_date_accepted     2014-02-06
_journal_name_full     'Acta Crystallographica, Section E'
_journal_year     2014
_journal_volume     70
_journal_issue      3
_journal_page_first     o278
_journal_page_last     o278
_journal_paper_category     QO
_journal_paper_doi     10.1107/S1600536814002773
_journal_coeditor_code     BT6961
_publ_contact_author_name     'Adriano Bof de Oliveira'
_publ_contact_author_address
;
Departamento de Qu\'imica
Universidade Federal de Sergipe
Av. Marechal Rondon s/n, Campus
49100-000 S\~ao Crist\'ov\~ao, SE
Brazil
;
_publ_contact_author_email     'adriano@daad-alumni.de'
_publ_contact_author_fax     '55(79)21056651'
_publ_contact_author_phone     '55(79)21056658'
_publ_section_title
;
4-Hydroxy-3-methoxybenzaldehyde 4-phenylthiosemicarbazone
;
loop_
    _publ_author_name
    _publ_author_footnote
    _publ_author_address
    'Oliveira, Adriano Bof de' .
;
Departamento de Qu\'imica
Universidade Federal de Sergipe
Av. Marechal Rondon s/n, Campus
49100-000 S\~ao Crist\'ov\~ao, SE
Brazil
;
    'Feitosa, B\'arbara Regina Santos' .
;
Departamento de Qu\'imica
Universidade Federal de Sergipe
Av. Marechal Rondon s/n, Campus
49100-000 S\~ao Crist\'ov\~ao, SE
Brazil
;
    'N\"ather, Christian' .
;
Institut f\"ur Anorganische Chemie
Christian-Albrechts-Universit\"at zu Kiel
Max-Eyth Strasse 2
D-24118 Kiel
Germany
;
    'Jess, Inke' .
;
Institut f\"ur Anorganische Chemie
Christian-Albrechts-Universit\"at zu Kiel
Max-Eyth Strasse 2
D-24118 Kiel
Germany
;
