# Supplementary material for: 4-Hy­droxy-3-meth­oxy­benzaldehyde 4-phenyl­thio­semicarbazone
Source: Acta Crystallogr Sect E Struct Rep Online. 2014 Feb 12;70(Pt 3):o278. doi: 10.1107/S1600536814002773 (PMC3998432; doi:10.1107/S1600536814002773)
Supplement: Supplementary file 2 [file e-70-0o278-Isup2.hkl]

# 
# h,k,l, Fc-squared, Fo-squared, sigma(Fo-squared) and status flag 
# 
data_I
_shelx_title ' Vanilin-Phenylthiosemicarbazon at 200 K in P2(1)/c (1-VAPTSC)' 
_shelx_refln_list_code          4 
_shelx_F_calc_maximum       99.02 
_exptl_crystal_F_000       632.00 
_reflns_d_resolution_high  0.8106 
 
loop_ 
 _symmetry_equiv_pos_as_xyz 
 'x, y, z' 
 '-x, y+1/2, -z+1/2' 
 '-x, -y, -z' 
 'x, -y-1/2, z-1/2' 
 
_cell_length_a    11.1010 
_cell_length_b     8.7279 
_cell_length_c    15.7921 
_cell_angle_alpha  90.000 
_cell_angle_beta  105.008 
_cell_angle_gamma  90.000 
 
_shelx_F_squared_multiplier     1.000 
 
loop_ 
 _refln_index_h 
 _refln_index_k 
 _refln_index_l 
 _refln_F_squared_calc 
 _refln_F_squared_meas 
 _refln_F_squared_sigma 
 _refln_observed_status 
   1   0   0      561.42      650.82     15.71 o 
   2   0   0     3626.87     3673.62     20.07 o 
   3   0   0     4361.37     4474.56     37.44 o 
   4   0   0        7.70       10.51      5.85 o 
   5   0   0       33.80       39.02      7.41 o 
   6   0   0      930.77      949.62     10.48 o 
   7   0   0      616.41      587.08      8.58 o 
   8   0   0     1117.73     1119.67      9.81 o 
   9   0   0      268.21      270.60      7.56 o 
  10   0   0      107.36      113.01      6.03 o 
  11   0   0      358.34      382.69      7.32 o 
  12   0   0      442.63      423.01      7.73 o 
  13   0   0       11.35       18.24      6.12 o 
   1   1   0      678.83      696.04     33.95 o 
   2   1   0     1085.76     1190.98     13.26 o 
   3   1   0     1799.92     1766.55     13.00 o 
   4   1   0      122.76      144.81      6.93 o 
   5   1   0     3389.53     3449.72     34.45 o 
   6   1   0      261.73      234.82      4.53 o 
   7   1   0       62.80       67.59      3.45 o 
   8   1   0        1.57        5.90      3.56 o 
   9   1   0     1170.45     1132.20     17.22 o 
  10   1   0        7.79       13.88      4.21 o 
  11   1   0        1.93       13.25      4.22 o 
  12   1   0      395.10      396.90     14.34 o 
  13   1   0      234.92      215.68     24.77 o 
   0   2   0     2374.18     2475.05     41.61 o 
   1   2   0        9.26       16.40      5.14 o 
   2   2   0     8426.71     7998.46     30.21 o 
   3   2   0      450.79      433.39      7.68 o 
   4   2   0       31.70       33.90      4.61 o 
   5   2   0       52.38       44.23      5.26 o 
   6   2   0      240.19      230.87      6.31 o 
   7   2   0       81.18       89.26      5.31 o 
   8   2   0      144.91      147.49      3.58 o 
   9   2   0       35.74       32.28      3.54 o 
  10   2   0      926.49      887.46     20.71 o 
  11   2   0       46.39       46.88      4.32 o 
  12   2   0       19.00       22.63      4.27 o 
   1   3   0      948.68      958.89     23.29 o 
   2   3   0     3199.58     3295.45    125.23 o 
   3   3   0     1037.01     1050.76     65.32 o 
   4   3   0      693.93      783.50     38.11 o 
   5   3   0     1129.05     1129.25     61.15 o 
   6   3   0       28.99       19.11      3.79 o 
   7   3   0       32.87       36.46      4.90 o 
   8   3   0       65.66       67.83      3.67 o 
   9   3   0       17.71       15.32      3.04 o 
  10   3   0       80.83       90.07      3.54 o 
  11   3   0       83.71       97.00      8.15 o 
  12   3   0       18.27       24.60      3.41 o 
   0   4   0     1488.07     1734.45     73.93 o 
   1   4   0     4520.82     4672.43     89.22 o 
   2   4   0      468.44      472.41     16.82 o 
   3   4   0        0.11        4.47      3.51 o 
   4   4   0     2998.06     2981.14    120.80 o 
   5   4   0      546.34      548.89     17.64 o 
   6   4   0        2.91        4.86      5.26 o 
   7   4   0      199.88      207.88     16.50 o 
   8   4   0       38.52       44.69      5.53 o 
   9   4   0        3.00       -2.11      3.33 o 
  10   4   0      127.87      132.65      8.91 o 
  11   4   0      401.17      442.21     18.49 o 
  12   4   0      251.49      302.81     19.44 o 
   1   5   0     1837.28     1775.63     40.67 o 
   2   5   0     1473.32     1501.33     41.99 o 
   3   5   0       85.72       95.54      4.46 o 
   4   5   0       22.64       20.16      4.02 o 
   5   5   0        9.75       12.75      3.71 o 
   6   5   0      584.49      547.02     34.29 o 
   7   5   0      255.54      237.29     15.17 o 
   8   5   0       11.78       19.89      3.46 o 
   9   5   0       98.14      115.55      6.77 o 
  10   5   0      136.86      141.70      8.17 o 
  11   5   0        2.59        4.80      2.97 o 
   0   6   0      557.02      564.53     17.96 o 
   1   6   0       23.46       21.45      3.59 o 
   2   6   0        0.30       -1.32      2.88 o 
   3   6   0       39.26       42.31      3.24 o 
   4   6   0      514.90      484.51      8.38 o 
   5   6   0      238.86      231.38      6.60 o 
   6   6   0      171.70      179.00      6.30 o 
   7   6   0      115.79      119.50      3.62 o 
   8   6   0        0.89        1.73      2.52 o 
   9   6   0        2.32        9.53      3.30 o 
  10   6   0      129.84      113.13      4.69 o 
   1   7   0      480.98      473.56     15.45 o 
   2   7   0      110.80      112.56      3.27 o 
   3   7   0      528.00      524.34     11.37 o 
   4   7   0      353.89      361.83      8.63 o 
   5   7   0      547.89      563.17     11.04 o 
   6   7   0      322.57      331.48     10.92 o 
   7   7   0       14.21       21.23      4.45 o 
   8   7   0        2.76        4.25      3.40 o 
   9   7   0        4.90        7.25      2.88 o 
  10   7   0      221.59      243.01     26.13 o 
   0   8   0       88.07      107.56      5.84 o 
   1   8   0      627.25      606.50     17.78 o 
   2   8   0        2.86        4.30      3.61 o 
   3   8   0      137.46      135.83      5.10 o 
   4   8   0        0.18       -0.34      4.06 o 
   5   8   0      387.08      380.11     17.38 o 
   6   8   0      263.27      273.18      4.02 o 
   7   8   0      163.81      168.18      3.70 o 
   8   8   0      220.69      229.19     16.41 o 
   1   9   0       38.21       39.07      3.38 o 
   2   9   0      226.13      223.21      3.74 o 
   3   9   0      180.18      192.62      7.45 o 
   4   9   0       28.89       27.62      3.53 o 
   5   9   0      223.74      202.48      8.27 o 
   6   9   0       65.96       61.73      4.83 o 
   7   9   0       28.56       24.79      4.54 o 
   0  10   0       15.90       16.94      4.09 o 
   1  10   0        2.18        4.88      3.14 o 
   2  10   0        1.09        2.39      2.61 o 
   3  10   0       10.90       10.92      2.63 o 
   4  10   0       88.44       79.25      3.24 o 
 -13   1   1       10.28        8.07      4.23 o 
 -12   1   1       27.25       28.44      4.22 o 
 -11   1   1        1.59        3.59      4.38 o 
 -10   1   1        1.71        0.93      5.82 o 
  -9   1   1      831.17      823.73      6.72 o 
  -8   1   1      220.37      217.42      4.31 o 
  -7   1   1       49.08       51.65      3.84 o 
  -6   1   1       92.90       95.43      4.21 o 
  -5   1   1     1451.40     1526.20      9.91 o 
  -4   1   1       95.31       91.53      6.20 o 
  -3   1   1      673.55      686.85     10.10 o 
  -1   1   1     3595.32     4101.30    138.65 o 
   0   1   1      111.24      119.85      7.49 o 
   1   1   1     5462.67     5534.75     37.62 o 
   2   1   1      195.48      214.08      9.08 o 
   3   1   1      925.54      875.04     21.78 o 
   4   1   1      423.56      429.99     14.20 o 
   5   1   1      906.36      977.55      5.99 o 
   6   1   1      600.51      564.37      6.28 o 
   7   1   1      167.07      169.37      3.81 o 
   8   1   1      670.41      653.73      7.24 o 
   9   1   1      144.49      144.52      5.81 o 
  10   1   1       96.33      105.87      4.32 o 
  11   1   1      318.35      300.36     14.17 o 
  12   1   1      409.54      404.57      5.49 o 
 -13   2   1      112.53      109.41      5.33 o 
 -12   2   1        8.36        2.37      4.18 o 
 -11   2   1       99.76      101.36      4.91 o 
 -10   2   1      146.72      165.85      3.73 o 
  -9   2   1       16.16       25.89      3.66 o 
  -8   2   1      206.61      194.83      4.03 o 
  -7   2   1       37.90       30.42      3.72 o 
  -6   2   1      982.74      889.37     11.57 o 
  -5   2   1      153.62      148.15      5.66 o 
  -4   2   1       27.41       27.33      5.65 o 
  -3   2   1     4209.87     4289.39    240.86 o 
  -2   2   1     6052.32     5856.91    103.75 o 
  -1   2   1     7592.99     7879.77     23.72 o 
   0   2   1      127.22      122.26      5.17 o 
   1   2   1      206.29      241.69     11.05 o 
   2   2   1      249.75      233.91     14.65 o 
   3   2   1      877.80      885.44      8.98 o 
   4   2   1     7266.96     7440.28     80.29 o 
   5   2   1       18.40       42.81      5.09 o 
   6   2   1      491.69      461.11     16.80 o 
   7   2   1       74.70       78.56      3.96 o 
   8   2   1     1515.06     1500.53     24.36 o 
   9   2   1      884.98      894.93      5.69 o 
  10   2   1     1317.20     1362.57     12.47 o 
  11   2   1       11.95       13.08      4.11 o 
  12   2   1       60.56       55.15      3.60 o 
 -12   3   1       17.59       18.86      3.42 o 
 -11   3   1       68.74       65.76      3.58 o 
 -10   3   1      169.23      163.99      5.83 o 
  -9   3   1      158.40      158.67      3.82 o 
  -8   3   1      922.12      902.70     15.86 o 
  -7   3   1      198.51      205.23      8.30 o 
  -6   3   1      111.99       97.46      4.94 o 
  -5   3   1     4602.67     4786.88    240.75 o 
  -4   3   1     3508.70     3472.37    190.56 o 
  -3   3   1       33.25       44.14      4.43 o 
  -2   3   1      721.91      740.75     22.82 o 
  -1   3   1     1977.05     1942.41     36.45 o 
   0   3   1     1541.05     1485.04     14.51 o 
   1   3   1        0.02        2.36      3.49 o 
   2   3   1       35.88       26.44      4.79 o 
   3   3   1     2020.27     1991.78    111.93 o 
   4   3   1       71.45       53.83      4.25 o 
   5   3   1      817.18      838.30     10.35 o 
   6   3   1      506.99      460.55      6.05 o 
   7   3   1      358.49      316.75      4.82 o 
   8   3   1      248.40      248.72      5.00 o 
   9   3   1        0.92        1.67      2.65 o 
  10   3   1      635.00      623.91     16.63 o 
  11   3   1       64.45       67.49      4.07 o 
  12   3   1       12.46       13.06      3.50 o 
 -12   4   1        8.67        8.75      2.94 o 
 -11   4   1        4.83        7.98      2.77 o 
 -10   4   1       14.34       22.23      2.90 o 
  -9   4   1      106.21      114.92      5.02 o 
  -8   4   1       39.08       42.74      3.51 o 
  -7   4   1       37.45       43.79      3.72 o 
  -6   4   1      261.13      287.37      9.47 o 
  -5   4   1       69.13       71.04      5.48 o 
  -4   4   1      139.85      166.95      9.72 o 
  -3   4   1       89.39       95.44      4.18 o 
  -2   4   1        9.88       15.86      3.62 o 
  -1   4   1      309.18      368.24      7.35 o 
   0   4   1       23.32       15.10      3.36 o 
   1   4   1       56.02       57.82      3.46 o 
   2   4   1      273.30      285.92     11.80 o 
   3   4   1        0.09        3.04      3.47 o 
   4   4   1      925.86      928.34     53.78 o 
   5   4   1        1.53        1.43      3.01 o 
   6   4   1      103.58      112.82      4.02 o 
   7   4   1      301.00      333.56     24.37 o 
   8   4   1      239.47      229.47     15.15 o 
   9   4   1       15.82       13.47      2.91 o 
  10   4   1       95.59       91.85      3.51 o 
  11   4   1        5.08        6.72      3.03 o 
  12   4   1        1.38        5.12      3.04 o 
 -11   5   1       35.26       45.90      3.00 o 
 -10   5   1       54.47       53.02      3.89 o 
  -9   5   1        1.67        6.98      2.94 o 
  -8   5   1       10.87       12.85      4.03 o 
  -7   5   1       62.48       62.56      3.60 o 
  -6   5   1      131.20      120.84      7.44 o 
  -5   5   1        4.92        9.55      3.78 o 
  -4   5   1      588.15      602.48     22.00 o 
  -3   5   1      438.80      510.02     14.13 o 
  -2   5   1      233.02      252.54      6.50 o 
  -1   5   1      315.54      376.79     11.14 o 
   0   5   1      669.93      721.51     24.34 o 
   1   5   1      100.16      121.71      3.27 o 
   2   5   1      721.96      715.75     19.20 o 
   3   5   1      299.68      281.42     12.41 o 
   4   5   1      205.00      192.60      3.77 o 
   5   5   1     1221.59     1251.26     55.11 o 
   6   5   1       39.08       50.05      4.71 o 
   7   5   1      355.59      367.90     22.24 o 
   8   5   1        0.57       -0.39      3.39 o 
   9   5   1       34.43       33.72      3.44 o 
  10   5   1      223.84      205.94      9.00 o 
  11   5   1      178.01      177.07      8.46 o 
 -11   6   1       84.25       84.76      3.22 o 
 -10   6   1       97.67       86.84      3.58 o 
  -9   6   1       27.78       35.29      3.34 o 
  -8   6   1        4.62        7.16      3.31 o 
  -7   6   1     1119.98     1123.50     46.18 o 
  -6   6   1      144.05      141.45      7.21 o 
  -5   6   1       28.05       28.02      3.57 o 
  -4   6   1      660.64      650.32     22.26 o 
  -3   6   1      908.13      904.96     29.78 o 
  -2   6   1     1490.58     1520.75     39.60 o 
  -1   6   1       55.71       55.08      3.40 o 
   0   6   1       19.80       32.19      3.33 o 
   1   6   1       57.84       48.90      3.26 o 
   2   6   1      657.61      672.03     15.61 o 
   3   6   1      168.69      182.66     10.87 o 
   4   6   1     1136.75     1148.40     48.87 o 
   5   6   1     2746.10     2687.47    139.45 o 
   6   6   1       99.21       98.18      5.76 o 
   7   6   1       19.52       18.25      2.90 o 
   8   6   1      119.01      148.12      7.45 o 
   9   6   1      372.53      383.48     29.32 o 
  10   6   1       16.31       27.70      6.15 o 
 -10   7   1       44.26       42.49      5.86 o 
  -9   7   1       66.21       74.04      5.31 o 
  -8   7   1       23.73       26.67      3.39 o 
  -7   7   1       15.13       18.08      3.48 o 
  -6   7   1        7.32        5.66      2.94 o 
  -5   7   1        6.75        7.11      3.18 o 
  -4   7   1      221.42      197.08      5.39 o 
  -3   7   1      359.72      355.41     10.21 o 
  -2   7   1        1.75        6.08      2.48 o 
  -1   7   1       33.22       29.31      2.76 o 
   0   7   1       33.86       28.93      3.15 o 
   1   7   1        0.14        1.65      2.81 o 
   2   7   1      824.92      833.85     24.22 o 
   3   7   1      256.61      255.55      5.49 o 
   4   7   1      292.65      265.91      4.79 o 
   5   7   1       18.54       21.76      3.91 o 
   6   7   1        4.15       12.07      3.49 o 
   7   7   1       46.76       49.30      3.03 o 
   8   7   1       16.94       28.88      6.54 o 
   9   7   1        0.09        0.80      3.38 o 
  -9   8   1       30.12       29.90      4.11 o 
  -8   8   1       85.99       80.13      3.62 o 
  -7   8   1        2.58        0.48      3.33 o 
  -6   8   1       74.74       72.37      3.18 o 
  -5   8   1       72.59       75.76      3.54 o 
  -4   8   1      458.86      475.90     10.83 o 
  -3   8   1      270.11      278.74      5.40 o 
  -2   8   1       62.61       74.39      2.99 o 
  -1   8   1       61.56       60.03      2.56 o 
   0   8   1        0.10        2.43      3.31 o 
   1   8   1       14.61       19.08      2.93 o 
   2   8   1        2.35        1.53      3.40 o 
   3   8   1       58.21       56.63      2.67 o 
   4   8   1       41.73       37.34      2.97 o 
   5   8   1        0.08        1.02      2.91 o 
   6   8   1       25.94       26.25      3.38 o 
   7   8   1       10.06        3.25      3.38 o 
   8   8   1      108.75      138.01     10.73 o 
  -7   9   1        1.51        6.39     10.78 o 
  -6   9   1       30.15       34.38      2.73 o 
  -5   9   1       19.49       28.21      3.48 o 
  -4   9   1        0.61       -0.17      3.34 o 
  -3   9   1        8.10        8.59      2.91 o 
  -2   9   1      139.15      133.00      4.12 o 
  -1   9   1       29.60       32.50      3.48 o 
   0   9   1      346.58      325.19     13.55 o 
   1   9   1        4.82        1.43      2.44 o 
   2   9   1      173.33      151.94      4.68 o 
   3   9   1       46.76       46.18      3.01 o 
   4   9   1        5.35        3.95      3.38 o 
   5   9   1       27.79       30.64      3.41 o 
   6   9   1       11.12       13.10      3.47 o 
   7   9   1      188.72      167.28      3.32 o 
  -5  10   1        9.90        8.69      2.97 o 
  -4  10   1        0.16        0.52      2.71 o 
  -3  10   1       31.98       34.08      2.92 o 
  -2  10   1       12.16       17.89      2.98 o 
  -1  10   1        1.68        1.50      2.61 o 
   0  10   1        7.72        9.92      2.58 o 
   1  10   1      161.05      156.79      9.87 o 
   2  10   1      166.88      160.23      6.93 o 
   3  10   1        2.70        2.84      3.38 o 
   4  10   1      252.75      232.41      8.71 o 
 -13   0   2      214.98      196.78      6.75 o 
 -12   0   2      158.34      162.13      6.83 o 
 -11   0   2      383.69      370.71      7.57 o 
 -10   0   2     1292.24     1329.31     10.69 o 
  -9   0   2      189.52      177.44      7.18 o 
  -8   0   2        7.10       12.03      6.50 o 
  -7   0   2       23.54       30.70      6.61 o 
  -6   0   2     2042.79     1963.63     14.36 o 
  -5   0   2     4100.06     3987.46     15.17 o 
  -4   0   2      781.21      712.69      9.00 o 
  -3   0   2       70.11       68.13      9.27 o 
   1   0   2        4.33        4.03     12.34 o 
   2   0   2        1.55       12.85     11.11 o 
   3   0   2     2777.00     2860.47     18.47 o 
   4   0   2      481.97      498.39      9.89 o 
   5   0   2     1551.12     1507.16     12.21 o 
   6   0   2     2345.07     2272.71     13.09 o 
   7   0   2     2271.67     2211.51     12.75 o 
   8   0   2     1131.00     1114.84      9.96 o 
   9   0   2     1571.67     1593.03     10.78 o 
  10   0   2      158.94      162.40      4.92 o 
  11   0   2       46.06       44.05      5.87 o 
  12   0   2       20.73       21.14      4.43 o 
 -13   1   2        8.05       -0.06      4.25 o 
 -12   1   2       50.25       46.78      4.36 o 
 -11   1   2       38.86       47.78      4.29 o 
 -10   1   2      722.20      713.07      6.39 o 
  -9   1   2      202.01      199.41      4.21 o 
  -8   1   2       17.01       21.33      3.67 o 
  -7   1   2      845.06      827.15     18.89 o 
  -6   1   2      999.79     1044.35     15.82 o 
  -5   1   2      155.87      171.24      4.77 o 
  -4   1   2     1059.92     1068.99     13.15 o 
  -3   1   2      301.11      286.16      8.88 o 
  -2   1   2     5047.22     4752.90     23.71 o 
   0   1   2     1353.59     1477.22     66.36 o 
   1   1   2       82.25       88.52      9.18 o 
   2   1   2     1292.64     1245.03     11.32 o 
   3   1   2     1565.89     1511.79     31.40 o 
   4   1   2      393.77      343.36      4.76 o 
   5   1   2       51.19       48.57      4.07 o 
   6   1   2      550.05      548.83      5.01 o 
   7   1   2      687.25      672.36      5.14 o 
   8   1   2       70.35       77.10      4.81 o 
   9   1   2     2320.60     2293.78     16.29 o 
  10   1   2       60.66       65.50      5.21 o 
  11   1   2       27.03       21.25      3.61 o 
  12   1   2      165.05      165.31      4.20 o 
 -13   2   2        5.08        4.31      4.20 o 
 -12   2   2       84.47       77.80      4.39 o 
 -11   2   2      252.66      239.70      4.75 o 
 -10   2   2      143.65      162.01      3.79 o 
  -9   2   2      602.22      572.29      9.78 o 
  -8   2   2      111.31      125.59      4.23 o 
  -7   2   2       88.54       98.49      3.96 o 
  -6   2   2      434.41      395.53      6.16 o 
  -5   2   2      218.05      242.13      5.91 o 
  -4   2   2      135.71      127.77      9.37 o 
  -3   2   2     5907.84     5879.06     63.86 o 
  -2   2   2     4080.62     4299.48    151.37 o 
  -1   2   2     7050.84     7083.12    383.74 o 
   1   2   2      110.66      113.99      6.46 o 
   2   2   2     1101.65     1023.57      9.62 o 
   3   2   2      398.50      432.49      7.08 o 
   4   2   2      414.18      425.69     10.40 o 
   5   2   2        1.84        6.10      4.80 o 
   6   2   2       90.18      110.91      6.15 o 
   7   2   2       98.99      100.89      3.97 o 
   8   2   2      396.66      399.67     12.06 o 
   9   2   2       43.06       46.25      2.80 o 
  10   2   2       26.91       27.13      3.47 o 
  11   2   2        0.68        3.39      4.14 o 
  12   2   2       35.49       24.75      4.22 o 
 -12   3   2      143.02      157.61      3.75 o 
 -11   3   2      478.41      452.71      9.07 o 
 -10   3   2        0.47        5.39      3.00 o 
  -9   3   2       29.14       28.74      3.46 o 
  -8   3   2      307.92      286.19      5.55 o 
  -7   3   2      141.68      134.73      4.93 o 
  -6   3   2        9.50        6.87      3.64 o 
  -5   3   2     1040.44     1071.37     54.30 o 
  -4   3   2      152.84      179.89      6.90 o 
  -3   3   2      256.30      274.01     10.17 o 
  -2   3   2     1294.69     1260.67     30.58 o 
  -1   3   2     1372.55     1407.76     30.99 o 
   0   3   2     1089.56     1072.38     22.72 o 
   1   3   2     2532.06     2502.13    100.96 o 
   2   3   2        2.00        5.20      4.07 o 
   3   3   2     2129.61     2259.62    108.11 o 
   4   3   2        1.24        9.08      4.88 o 
   5   3   2      736.84      738.93     13.60 o 
   6   3   2       38.60       34.79      4.09 o 
   7   3   2      367.31      346.28     21.35 o 
   8   3   2       64.46       62.37      3.58 o 
   9   3   2       83.71       75.37      3.59 o 
  10   3   2      111.64       99.85      3.61 o 
  11   3   2       13.26       14.18      5.50 o 
  12   3   2       58.27       51.20      4.58 o 
 -12   4   2       10.59       11.27      3.03 o 
 -11   4   2        4.35       11.10      2.97 o 
 -10   4   2       15.80       30.46      2.93 o 
  -9   4   2      346.83      371.15      9.61 o 
  -8   4   2      100.56      117.97      5.77 o 
  -7   4   2      210.46      207.27     10.30 o 
  -6   4   2       14.49       10.69      5.22 o 
  -5   4   2      329.85      299.32     14.78 o 
  -4   4   2      236.91      222.59     10.83 o 
  -3   4   2      396.79      450.77     14.21 o 
  -2   4   2        0.22        4.60      3.11 o 
  -1   4   2      118.00       87.60      3.83 o 
   0   4   2        8.82       18.10      3.29 o 
   1   4   2      580.79      601.83     22.66 o 
   2   4   2     1979.36     1963.32     70.02 o 
   3   4   2      471.80      497.54     16.67 o 
   4   4   2       58.77       54.71      4.39 o 
   5   4   2        9.85        5.00      3.31 o 
   6   4   2      221.67      197.85     10.23 o 
   7   4   2      620.51      640.51     35.52 o 
   8   4   2     1372.31     1259.43     18.40 o 
   9   4   2      257.66      240.95      5.13 o 
  10   4   2      250.32      281.82      9.37 o 
  11   4   2      169.65      173.34      8.29 o 
 -12   5   2      197.61      185.40      5.07 o 
 -11   5   2      436.48      449.91     11.55 o 
 -10   5   2        6.52        7.65      3.77 o 
  -9   5   2       14.32       13.71      2.84 o 
  -8   5   2       44.07       39.68      3.43 o 
  -7   5   2      148.99      156.96      6.08 o 
  -6   5   2      231.65      236.62      9.73 o 
  -5   5   2       90.75       78.08      3.97 o 
  -4   5   2      792.48      783.26     16.52 o 
  -3   5   2      267.51      272.60      8.09 o 
  -2   5   2       15.47       22.58      2.95 o 
  -1   5   2      201.90      195.60      4.62 o 
   0   5   2      885.52      926.37     20.44 o 
   1   5   2       86.02       76.57      3.32 o 
   2   5   2       15.18       13.89      3.33 o 
   3   5   2        2.53        4.12      4.62 o 
   4   5   2      600.00      559.84     25.05 o 
   5   5   2     1091.98     1103.64     51.04 o 
   6   5   2        0.02        0.15      3.55 o 
   7   5   2      263.75      282.97     13.92 o 
   8   5   2      143.06      158.52      5.60 o 
   9   5   2        9.92        7.41      3.31 o 
  10   5   2        2.48        7.60      2.57 o 
  11   5   2       42.28       46.51      3.12 o 
 -11   6   2       23.43       22.60      2.97 o 
 -10   6   2       23.43       24.30      3.65 o 
  -9   6   2       16.46       22.90      3.27 o 
  -8   6   2        9.15        9.92      3.33 o 
  -7   6   2      187.36      170.34      8.20 o 
  -6   6   2       97.75       94.39      3.73 o 
  -5   6   2     1060.90     1034.78     19.09 o 
  -4   6   2      148.51      156.97      5.70 o 
  -3   6   2       10.76       13.28      3.20 o 
  -2   6   2      173.50      185.55      4.83 o 
  -1   6   2       74.59       94.68      3.38 o 
   0   6   2       64.83       88.39      2.89 o 
   1   6   2        1.21        1.71      3.26 o 
   2   6   2       20.26       22.92      2.98 o 
   3   6   2       70.41       77.01      5.27 o 
   4   6   2       19.67       17.11      3.63 o 
   5   6   2      374.06      368.18     17.25 o 
   6   6   2       47.22       47.57      5.26 o 
   7   6   2       13.71       12.73      2.91 o 
   8   6   2       39.60       46.97      5.27 o 
   9   6   2        0.10        2.24      3.98 o 
  10   6   2        0.76        5.90      4.02 o 
 -10   7   2       48.59       52.89      3.57 o 
  -9   7   2       26.66       36.35      5.33 o 
  -8   7   2       98.61      117.37      8.19 o 
  -7   7   2        7.47        7.94      3.37 o 
  -6   7   2        5.32        3.42      3.42 o 
  -5   7   2      420.80      443.68      7.55 o 
  -4   7   2      359.73      360.96     12.05 o 
  -3   7   2      113.89      109.92      3.22 o 
  -2   7   2      115.08      123.72      3.04 o 
  -1   7   2      190.84      210.68      8.07 o 
   0   7   2        5.53       12.20      3.01 o 
   1   7   2       84.28       78.94      2.67 o 
   2   7   2       13.12       18.84      2.73 o 
   3   7   2      763.17      791.10     14.55 o 
   4   7   2     1043.07     1019.88     31.54 o 
   5   7   2        0.89       10.13      2.95 o 
   6   7   2       17.06       18.23      2.65 o 
   7   7   2        0.48        8.45      2.88 o 
   8   7   2       14.95       14.63      3.34 o 
   9   7   2        2.17        5.66      5.15 o 
  -9   8   2      132.92      149.97     10.96 o 
  -8   8   2       50.12       46.04      4.53 o 
  -7   8   2        0.07        3.91      3.36 o 
  -6   8   2      345.87      324.84      9.46 o 
  -5   8   2        4.30        7.16      3.45 o 
  -4   8   2        0.78       -0.12      2.53 o 
  -3   8   2      516.16      519.47     20.14 o 
  -2   8   2       22.31       29.13      3.51 o 
  -1   8   2      194.38      195.69      3.12 o 
   0   8   2        2.75        7.27      2.51 o 
   1   8   2      370.15      380.49      8.66 o 
   2   8   2      218.87      233.45      5.43 o 
   3   8   2       43.89       47.11      3.40 o 
   4   8   2        0.17        0.40      3.39 o 
   5   8   2      113.87      126.59      3.69 o 
   6   8   2      287.04      286.70      9.46 o 
   7   8   2       23.19       28.95      4.30 o 
   8   8   2       44.88       53.74      7.20 o 
  -7   9   2      204.36      195.49      7.39 o 
  -6   9   2       26.82       32.12      3.48 o 
  -5   9   2        1.32       -1.39      2.93 o 
  -4   9   2       42.10       44.46      3.15 o 
  -3   9   2       79.81       81.64      3.59 o 
  -2   9   2       84.46       85.57      3.04 o 
  -1   9   2       17.25       25.94      2.69 o 
   0   9   2      120.61      140.73      3.20 o 
   1   9   2      588.76      618.01     16.48 o 
   2   9   2       44.41       46.20      3.07 o 
   3   9   2        0.10        3.08      2.63 o 
   4   9   2       91.47       91.69      3.53 o 
   5   9   2        0.03        5.93      3.93 o 
   6   9   2        3.87        1.12      2.85 o 
  -5  10   2       17.62       11.29      3.52 o 
  -4  10   2       74.60       63.42      7.09 o 
  -3  10   2        0.88        3.92      4.57 o 
  -2  10   2       11.79       14.48      2.60 o 
  -1  10   2       15.89       15.78      3.30 o 
   0  10   2        4.26        3.85      2.75 o 
   1  10   2        0.17        1.43      3.60 o 
   2  10   2        1.94        2.78      2.91 o 
   3  10   2       15.41       21.62      3.43 o 
   4  10   2        0.61        6.98      3.36 o 
 -13   1   3      102.75       92.09      5.07 o 
 -12   1   3        5.73       11.72      4.25 o 
 -11   1   3      501.87      496.50     18.41 o 
 -10   1   3        3.60        9.32      4.34 o 
  -9   1   3       39.84       40.74      3.77 o 
  -8   1   3        6.53       10.46      4.29 o 
  -7   1   3      301.90      345.74      4.94 o 
  -6   1   3     1052.69      999.46     13.80 o 
  -5   1   3        1.01        1.27      4.07 o 
  -4   1   3       27.30       21.00      5.38 o 
  -3   1   3     4378.82     4252.77     24.24 o 
  -1   1   3      322.87      373.59     14.17 o 
   0   1   3     2340.06     2271.54     39.63 o 
   1   1   3      972.29      948.24     17.52 o 
   2   1   3      581.20      570.93      7.86 o 
   3   1   3      137.92      122.35      6.37 o 
   4   1   3      259.70      304.11      4.64 o 
   5   1   3       21.29       17.74      3.36 o 
   6   1   3      246.57      219.51      3.95 o 
   7   1   3      142.95      138.79      4.03 o 
   8   1   3        7.08        8.87      4.49 o 
   9   1   3      607.29      614.91      7.47 o 
  10   1   3      316.59      325.64      4.35 o 
  11   1   3       12.12       17.91      3.49 o 
  12   1   3       94.91       81.32      3.74 o 
 -13   2   3       22.60       22.10      4.32 o 
 -12   2   3       21.18       20.70      4.21 o 
 -11   2   3      223.38      246.82     11.92 o 
 -10   2   3      174.79      173.80      5.52 o 
  -9   2   3      109.16       95.73      3.84 o 
  -8   2   3      713.61      664.58      7.63 o 
  -7   2   3       33.79       24.72      3.86 o 
  -6   2   3     1136.52     1258.43      8.66 o 
  -5   2   3      216.29      200.09      5.90 o 
  -4   2   3      628.67      605.47     26.39 o 
  -3   2   3      476.18      501.58     17.34 o 
  -2   2   3     2942.55     3051.66     68.96 o 
  -1   2   3     3423.84     3436.87     98.73 o 
   0   2   3     1086.10     1183.92     51.25 o 
   1   2   3      378.65      400.43     19.72 o 
   2   2   3      661.63      602.52      7.93 o 
   3   2   3     3346.95     3304.37     76.69 o 
   4   2   3      992.79      951.72      7.78 o 
   5   2   3      656.46      655.88     19.83 o 
   6   2   3      489.91      481.00      4.52 o 
   7   2   3      265.88      257.75      9.40 o 
   8   2   3       28.88       29.98      3.58 o 
   9   2   3       44.98       47.60      3.52 o 
  10   2   3      246.86      240.95     13.58 o 
  11   2   3      295.42      311.10      7.30 o 
  12   2   3       60.29       46.91      5.87 o 
 -13   3   3       91.65       77.04      4.68 o 
 -12   3   3       74.91       67.20      3.57 o 
 -11   3   3       11.22        4.68      3.35 o 
 -10   3   3      973.22      972.51     24.58 o 
  -9   3   3      282.82      296.72      4.54 o 
  -8   3   3        6.45        7.59      3.04 o 
  -7   3   3       30.23       25.99      3.68 o 
  -6   3   3     1638.14     1628.02     78.55 o 
  -5   3   3     1436.82     1506.96     64.50 o 
  -4   3   3      106.59      110.89      4.39 o 
  -3   3   3     2784.04     2808.30    106.38 o 
  -2   3   3     1974.33     1942.47     35.24 o 
  -1   3   3     1546.55     1449.99     36.40 o 
   0   3   3       42.74       50.54      4.15 o 
   1   3   3     1682.64     1642.03     76.76 o 
   2   3   3       36.51       55.84      3.99 o 
   3   3   3       14.09       23.82      3.72 o 
   4   3   3        7.40       16.15      3.76 o 
   5   3   3       68.21       90.92      5.00 o 
   6   3   3        8.31       12.72      3.87 o 
   7   3   3       23.93       30.92      6.34 o 
   8   3   3      220.10      230.34      5.31 o 
   9   3   3       93.29       84.75      3.13 o 
  10   3   3       57.06       59.15      3.52 o 
  11   3   3       32.93       34.35      3.04 o 
 -12   4   3        1.59        6.44      2.59 o 
 -11   4   3       75.29       80.83      4.49 o 
 -10   4   3       56.92       58.54      3.01 o 
  -9   4   3        2.90        4.96      3.31 o 
  -8   4   3      114.98      107.14     10.43 o 
  -7   4   3      157.99      180.29      8.46 o 
  -6   4   3      430.00      440.22     20.09 o 
  -5   4   3       59.75       59.16      6.11 o 
  -4   4   3      443.23      429.58     14.63 o 
  -3   4   3      237.16      247.67      6.83 o 
  -2   4   3       23.81       19.26      3.48 o 
  -1   4   3      275.99      318.33      7.56 o 
   0   4   3       23.14       33.72      3.23 o 
   1   4   3      157.86      158.63      6.52 o 
   2   4   3       33.21       40.38      4.07 o 
   3   4   3     2023.99     2113.84     90.60 o 
   4   4   3      497.20      558.31     25.58 o 
   5   4   3       39.82       36.57      3.05 o 
   6   4   3       55.96       57.73      3.99 o 
   7   4   3       38.76       52.11      4.55 o 
   8   4   3       49.46       33.16      4.31 o 
   9   4   3       46.06       52.58      3.40 o 
  10   4   3        6.93        9.82      2.83 o 
  11   4   3        0.03       -0.17      3.44 o 
 -12   5   3       10.00        8.57      3.02 o 
 -11   5   3        7.85       12.60      3.07 o 
 -10   5   3      152.31      176.33      7.61 o 
  -9   5   3       15.68       17.44      3.30 o 
  -8   5   3      175.92      175.54      3.91 o 
  -7   5   3     1847.29     1854.35     88.83 o 
  -6   5   3      591.64      573.85     15.21 o 
  -5   5   3       10.56       11.14      3.70 o 
  -4   5   3     1237.74     1293.48     36.71 o 
  -3   5   3       48.97       51.64      3.28 o 
  -2   5   3        2.72        0.42      2.87 o 
  -1   5   3      613.70      656.83     22.36 o 
   0   5   3      870.61      963.74     21.31 o 
   1   5   3      193.96      165.38      8.10 o 
   2   5   3      505.70      490.68     13.28 o 
   3   5   3        3.68       13.00      3.92 o 
   4   5   3      430.31      414.58     15.89 o 
   5   5   3      205.35      218.93     11.05 o 
   6   5   3       29.36       31.58      3.64 o 
   7   5   3        3.87        6.43      3.41 o 
   8   5   3      202.24      181.17      6.05 o 
   9   5   3       14.24       25.71      3.14 o 
  10   5   3       23.09       31.14      2.62 o 
 -11   6   3        2.71        4.94      2.64 o 
 -10   6   3        2.36        1.04      2.63 o 
  -9   6   3      135.28      137.72      4.06 o 
  -8   6   3       86.33       97.24      5.09 o 
  -7   6   3        3.51        2.04      3.42 o 
  -6   6   3      225.68      247.85     11.94 o 
  -5   6   3     1573.39     1566.09     33.96 o 
  -4   6   3      818.57      796.18     21.46 o 
  -3   6   3      418.26      458.00     20.88 o 
  -2   6   3        3.37        4.49      2.84 o 
  -1   6   3      317.88      305.75      8.07 o 
   0   6   3      274.82      284.72      9.02 o 
   1   6   3        0.11        2.93      3.22 o 
   2   6   3       40.62       44.29      2.97 o 
   3   6   3       83.98       85.22      3.39 o 
   4   6   3      263.71      235.89     12.20 o 
   5   6   3        5.66        0.82      4.67 o 
   6   6   3       77.32       74.88      3.85 o 
   7   6   3        8.38       16.96      3.32 o 
   8   6   3       79.56      102.03      7.19 o 
   9   6   3       12.73       12.11      3.34 o 
  10   6   3      126.66      122.23      6.43 o 
 -10   7   3      141.53      155.97     11.24 o 
  -9   7   3       56.91       59.52      5.41 o 
  -8   7   3       88.68       77.84      3.10 o 
  -7   7   3       58.00       66.19      3.53 o 
  -6   7   3       32.91       45.72      3.94 o 
  -5   7   3       99.30      108.35      3.28 o 
  -4   7   3      350.33      361.13     12.38 o 
  -3   7   3      191.24      194.01      7.05 o 
  -2   7   3      308.62      313.37     13.98 o 
  -1   7   3      126.52      129.23      3.13 o 
   0   7   3       25.01       25.84      3.08 o 
   1   7   3       55.16       57.80      2.65 o 
   2   7   3      845.51      896.71     32.99 o 
   3   7   3      386.71      411.63     15.47 o 
   4   7   3       69.46       72.38      4.43 o 
   5   7   3      800.76      827.18     22.63 o 
   6   7   3      155.98      159.52      4.60 o 
   7   7   3       17.02       21.73      2.98 o 
   8   7   3      189.12      192.10      8.32 o 
   9   7   3      168.55      180.07      8.01 o 
  -9   8   3        2.45        7.15      3.05 o 
  -8   8   3       45.06       50.52      3.53 o 
  -7   8   3      310.51      292.98      4.08 o 
  -6   8   3       10.44       14.69      3.39 o 
  -5   8   3       49.50       45.13      3.44 o 
  -4   8   3      258.36      254.36      9.43 o 
  -3   8   3        9.14       10.30      2.86 o 
  -2   8   3      110.16      105.48      6.10 o 
  -1   8   3       33.58       28.22      2.27 o 
   0   8   3        0.91        0.73      2.36 o 
   1   8   3       66.36       64.28      3.03 o 
   2   8   3      312.83      306.43      8.69 o 
   3   8   3       12.10       11.59      2.77 o 
   4   8   3       45.05       48.69      3.41 o 
   5   8   3      278.15      280.73     12.84 o 
   6   8   3       95.77      102.03      3.59 o 
   7   8   3        0.59        6.40      2.91 o 
   8   8   3        0.69        2.48      3.41 o 
  -7   9   3        5.59        2.96      3.05 o 
  -6   9   3      188.68      183.95      5.87 o 
  -5   9   3       97.36       84.74      3.59 o 
  -4   9   3        2.60       -1.22      2.62 o 
  -3   9   3       76.05       70.75      2.33 o 
  -2   9   3        0.75        2.54      2.81 o 
  -1   9   3      125.20      122.01      2.84 o 
   0   9   3       54.26       54.27      4.41 o 
   1   9   3        6.27       12.26      2.93 o 
   2   9   3        0.43       -2.52      2.52 o 
   3   9   3       30.53       33.77      3.00 o 
   4   9   3       18.20       23.22      3.40 o 
   5   9   3        0.52        0.56      3.98 o 
   6   9   3       37.49       45.91      3.52 o 
  -5  10   3        0.96        5.44      3.40 o 
  -4  10   3        1.77        0.49      2.97 o 
  -3  10   3       46.75       45.44      3.13 o 
  -2  10   3       88.71       87.24      5.27 o 
  -1  10   3       41.37       38.57      3.13 o 
   0  10   3      297.77      307.89     11.14 o 
   1  10   3       14.32       19.39      2.87 o 
   2  10   3        5.65        8.82      3.54 o 
   3  10   3       40.88       41.18      3.03 o 
 -13   0   4        5.82       -1.05      7.34 o 
 -12   0   4      105.33      119.10      8.01 o 
 -11   0   4      831.85      811.92      9.42 o 
 -10   0   4      121.08      113.67      6.81 o 
  -9   0   4        4.40        6.21      6.49 o 
  -8   0   4      630.75      643.34      9.99 o 
  -6   0   4      186.37      173.71      8.20 o 
  -5   0   4      124.86      103.41      6.39 o 
  -4   0   4      207.53      176.79      8.17 o 
  -3   0   4      811.64      795.15     16.91 o 
   1   0   4     4209.15     3899.65     23.72 o 
   2   0   4      774.45      740.71     10.08 o 
   3   0   4      746.07      745.00     10.74 o 
   4   0   4     1222.61     1195.22     11.26 o 
   5   0   4       54.42       76.96      4.78 o 
   6   0   4      132.94      167.86      7.43 o 
   7   0   4     1016.43     1023.21      9.72 o 
   8   0   4      180.43      194.74      6.95 o 
   9   0   4     1019.75      999.80      9.03 o 
  10   0   4       10.30       16.05      5.79 o 
  11   0   4       42.73       45.97      5.99 o 
  12   0   4      206.74      177.78      6.75 o 
 -13   1   4       10.54       14.26      6.52 o 
 -12   1   4       21.71       28.89      6.84 o 
 -11   1   4       45.83       34.02      4.84 o 
 -10   1   4       13.16       11.23      4.83 o 
  -9   1   4      195.77      182.23      4.19 o 
  -8   1   4        0.03        1.51      4.09 o 
  -7   1   4      456.37      484.28      7.66 o 
  -6   1   4        0.65        5.74      4.27 o 
  -5   1   4     3109.60     3036.03     28.56 o 
  -4   1   4      283.31      284.15      6.59 o 
  -3   1   4     2437.38     2434.48     92.70 o 
  -1   1   4       24.39       30.94      8.38 o 
   0   1   4     4820.42     4836.92    102.88 o 
   1   1   4     1634.15     1593.72     29.18 o 
   2   1   4      203.78      211.14      6.75 o 
   3   1   4       17.63       31.44      4.78 o 
   4   1   4      100.65       94.00      4.31 o 
   5   1   4     1522.13     1537.40     16.47 o 
   6   1   4     1334.88     1299.68     18.61 o 
   7   1   4      740.34      746.48     11.67 o 
   8   1   4     1976.92     1970.95      7.73 o 
   9   1   4        1.36        6.34      4.16 o 
  10   1   4       67.46       65.90      4.30 o 
  11   1   4       64.43       62.52      4.60 o 
  12   1   4        1.52        6.73      4.17 o 
 -13   2   4       16.21       21.16      4.37 o 
 -12   2   4      276.58      264.59      5.16 o 
 -11   2   4      360.56      370.98      8.36 o 
 -10   2   4       25.49       31.39      3.48 o 
  -9   2   4       30.09       26.44      3.92 o 
  -8   2   4        0.72        3.39      3.69 o 
  -7   2   4       29.22       29.49      3.89 o 
  -6   2   4      371.98      376.19      5.01 o 
  -5   2   4      312.62      293.59     12.83 o 
  -4   2   4      137.34      103.89      4.90 o 
  -3   2   4        1.99        3.66      4.20 o 
  -2   2   4      176.53      183.01      5.53 o 
  -1   2   4       22.64       24.39      4.68 o 
   0   2   4       47.34       50.87      4.62 o 
   1   2   4       38.20       34.69      4.87 o 
   2   2   4      397.78      377.00     12.39 o 
   3   2   4     1189.81     1200.35     20.75 o 
   4   2   4      312.10      300.30      7.93 o 
   5   2   4      117.32      107.08      5.03 o 
   6   2   4      121.63      114.96      3.61 o 
   7   2   4     1254.49     1219.06     18.66 o 
   8   2   4      308.40      311.94      5.47 o 
   9   2   4      144.42      142.92     18.71 o 
  10   2   4      259.17      258.07      5.33 o 
  11   2   4       15.31        8.12      4.18 o 
 -13   3   4      137.42      141.06      7.15 o 
 -12   3   4      285.77      277.33     10.99 o 
 -11   3   4        0.50        3.97      3.38 o 
 -10   3   4      202.94      218.65      6.87 o 
  -9   3   4      235.36      244.84      9.80 o 
  -8   3   4      186.14      181.34      5.14 o 
  -7   3   4       97.96      110.69      7.66 o 
  -6   3   4      197.57      191.77      9.01 o 
  -5   3   4     1004.34     1021.21     47.07 o 
  -4   3   4     1900.10     1906.34     52.04 o 
  -3   3   4        8.94        6.00      3.46 o 
  -2   3   4     1517.11     1543.38     24.89 o 
  -1   3   4     1174.49     1219.72     34.16 o 
   0   3   4      928.54      961.49     35.72 o 
   1   3   4      146.23      162.08     10.52 o 
   2   3   4     1406.12     1413.01     64.10 o 
   3   3   4        4.58        8.97      3.82 o 
   4   3   4     1004.59      973.25      7.02 o 
   5   3   4       26.19       34.38     10.14 o 
   6   3   4      637.89      648.45      6.03 o 
   7   3   4      572.94      528.17     24.05 o 
   8   3   4       98.61       80.95      3.62 o 
   9   3   4      171.10      184.92      5.20 o 
  10   3   4      115.88      131.04      3.97 o 
  11   3   4        3.83        6.11     10.71 o 
 -12   4   4       56.19       56.86      3.10 o 
 -11   4   4      209.91      234.82     11.90 o 
 -10   4   4      255.45      281.97      8.36 o 
  -9   4   4        0.14       -1.01      4.66 o 
  -8   4   4      151.15      148.71      8.77 o 
  -7   4   4      417.57      434.55     14.87 o 
  -6   4   4      356.30      335.69     13.54 o 
  -5   4   4      509.42      528.88     10.61 o 
  -4   4   4     1419.39     1423.72     38.04 o 
  -3   4   4     1786.98     1655.66     38.86 o 
  -2   4   4     2916.01     2985.70     76.19 o 
  -1   4   4     2695.47     2858.04     72.23 o 
   0   4   4      893.14      850.85     29.05 o 
   1   4   4      704.31      651.18     30.54 o 
   2   4   4      641.24      626.56     26.91 o 
   3   4   4       14.44       12.73      4.38 o 
   4   4   4      875.52      858.73     34.14 o 
   5   4   4     1609.63     1693.25     83.54 o 
   6   4   4       93.70       99.95      3.96 o 
   7   4   4      174.46      193.39      4.79 o 
   8   4   4      811.40      798.27     12.14 o 
   9   4   4      327.99      344.68      9.20 o 
  10   4   4       97.62       89.15      4.42 o 
  11   4   4       23.13       23.79      3.04 o 
 -12   5   4       68.89       58.17      3.28 o 
 -11   5   4       46.39       48.23      3.01 o 
 -10   5   4        4.30        7.15      3.27 o 
  -9   5   4       79.32       87.33      4.09 o 
  -8   5   4        9.06       12.48      2.86 o 
  -7   5   4      101.19      104.75      3.68 o 
  -6   5   4     3652.89     3602.32     73.81 o 
  -5   5   4      863.17      842.14     15.38 o 
  -4   5   4      199.30      212.48      8.89 o 
  -3   5   4        0.92       10.41      3.12 o 
  -2   5   4      306.14      356.69     10.04 o 
  -1   5   4      196.26      186.22      3.36 o 
   0   5   4      290.38      319.75     14.46 o 
   1   5   4       98.35      112.32      3.63 o 
   2   5   4     1392.95     1305.43     60.17 o 
   3   5   4      561.55      576.40     26.75 o 
   4   5   4        1.41        4.34      2.84 o 
   5   5   4      253.67      233.14     13.42 o 
   6   5   4      170.64      161.36      8.28 o 
   7   5   4      272.73      251.66      4.84 o 
   8   5   4        0.01        5.92      3.62 o 
   9   5   4       12.95       19.31      3.46 o 
  10   5   4       77.25       83.72      3.09 o 
 -11   6   4       40.77       57.44      3.82 o 
 -10   6   4       49.00       63.41      4.62 o 
  -9   6   4        8.70        5.05      3.56 o 
  -8   6   4       74.76       76.27      6.32 o 
  -7   6   4       71.44       83.95      3.63 o 
  -6   6   4      608.06      607.40     10.41 o 
  -5   6   4       94.71       93.82      3.81 o 
  -4   6   4       52.76       63.99      3.27 o 
  -3   6   4       84.43       84.36      3.77 o 
  -2   6   4        1.46        6.15      3.14 o 
  -1   6   4       25.36       23.49      2.93 o 
   0   6   4      309.95      322.20      4.36 o 
   1   6   4       11.31       16.73      4.43 o 
   2   6   4       92.00       93.81      4.01 o 
   3   6   4       21.04       24.59      5.04 o 
   4   6   4       71.52       70.40      2.91 o 
   5   6   4      287.05      294.04      9.38 o 
   6   6   4       44.28       40.37      2.98 o 
   7   6   4        0.87        4.05      4.66 o 
   8   6   4        7.25        7.27      3.26 o 
   9   6   4       69.77       70.63      5.11 o 
 -10   7   4      189.01      179.70      9.46 o 
  -9   7   4      162.20      152.60      3.95 o 
  -8   7   4      237.92      231.49     14.03 o 
  -7   7   4       82.17       80.59      3.55 o 
  -6   7   4       64.88       69.35      3.51 o 
  -5   7   4       10.82        8.96      3.46 o 
  -4   7   4        3.40        3.19      3.03 o 
  -3   7   4      144.00      139.60      9.52 o 
  -2   7   4       32.71       31.63      3.05 o 
  -1   7   4       37.47       34.47      3.10 o 
   0   7   4       28.52       27.41      2.73 o 
   1   7   4       32.59       44.32      2.79 o 
   2   7   4       70.56       68.89      5.43 o 
   3   7   4     1523.32     1542.26     42.33 o 
   4   7   4      851.19      871.97     33.98 o 
   5   7   4        2.52        4.86      3.30 o 
   6   7   4       96.18       94.06      5.28 o 
   7   7   4       34.67       38.01      3.01 o 
   8   7   4       22.86       19.20      3.72 o 
  -9   8   4       60.73       52.92      3.13 o 
  -8   8   4      337.90      342.97     20.84 o 
  -7   8   4        2.40        4.06      3.59 o 
  -6   8   4      398.96      387.04     10.24 o 
  -5   8   4      139.55      149.82      6.64 o 
  -4   8   4       35.37       36.64      2.96 o 
  -3   8   4       56.27       56.85      3.21 o 
  -2   8   4      267.23      247.53      7.42 o 
  -1   8   4      386.31      375.77     12.37 o 
   0   8   4      182.25      189.43      7.31 o 
   1   8   4      400.63      397.81      8.15 o 
   2   8   4       26.41       32.77      2.91 o 
   3   8   4       85.20       85.04      3.62 o 
   4   8   4       46.79       42.97      3.46 o 
   5   8   4       80.81       80.32      2.81 o 
   6   8   4      154.93      158.47      3.35 o 
   7   8   4        4.98        9.30      2.90 o 
  -7   9   4      113.90       98.81      3.79 o 
  -6   9   4       28.41       31.72      4.64 o 
  -5   9   4      181.97      186.70      7.04 o 
  -4   9   4       89.33       76.70      3.12 o 
  -3   9   4        0.04        1.08      2.88 o 
  -2   9   4       76.98       68.24      4.21 o 
  -1   9   4      215.00      222.34      3.27 o 
   0   9   4       13.10       10.93      2.91 o 
   1   9   4       16.25       17.85      2.90 o 
   2   9   4       29.79       41.91      4.81 o 
   3   9   4      129.74      112.02      3.85 o 
   4   9   4        1.44       -0.33      3.01 o 
   5   9   4       17.43       20.81      3.34 o 
   6   9   4      264.42      232.54      3.47 o 
  -4  10   4       37.60       32.18      3.11 o 
  -3  10   4       38.63       37.34      3.44 o 
  -2  10   4        0.24        2.33      2.58 o 
  -1  10   4        0.52        0.33      2.56 o 
   0  10   4      136.78      134.03      7.67 o 
   1  10   4      273.60      271.78     11.68 o 
   2  10   4      101.69       97.41      3.51 o 
   3  10   4        3.03        4.47      3.40 o 
 -13   1   5        3.01        6.79      4.20 o 
 -12   1   5       32.42       45.68      4.35 o 
 -11   1   5       20.61       31.61      4.68 o 
 -10   1   5      223.44      230.44      6.39 o 
  -9   1   5        1.05        4.26      3.82 o 
  -8   1   5     1249.85     1210.99     16.75 o 
  -7   1   5      321.02      319.98      5.13 o 
  -6   1   5      393.68      398.19      5.66 o 
  -5   1   5      103.70       96.50      4.75 o 
  -4   1   5      488.63      493.26     11.47 o 
  -3   1   5      135.51      150.11      8.31 o 
  -1   1   5     2153.42     2299.46     93.99 o 
   0   1   5     1667.15     1678.77     23.55 o 
   1   1   5     2317.06     2280.69     30.03 o 
   2   1   5     1171.57     1195.63     21.81 o 
   3   1   5     1024.56      953.62     14.42 o 
   4   1   5     1214.94     1223.49     10.42 o 
   5   1   5      550.09      540.92      4.81 o 
   6   1   5       34.50       31.24      4.70 o 
   7   1   5       20.76       21.51      3.21 o 
   8   1   5     1149.47     1143.47      6.66 o 
   9   1   5       42.27       43.42      6.63 o 
  10   1   5       75.79       75.51      4.26 o 
  11   1   5       56.99       55.17      4.26 o 
 -13   2   5       90.74       96.57      6.66 o 
 -12   2   5       40.10       46.98      4.75 o 
 -11   2   5       62.69       59.40      3.59 o 
 -10   2   5      431.55      446.05      4.66 o 
  -9   2   5      580.27      608.86     10.34 o 
  -8   2   5       34.73       38.00      4.34 o 
  -7   2   5      171.54      174.77      4.59 o 
  -6   2   5      359.15      306.45      9.39 o 
  -5   2   5      122.98      105.19      4.91 o 
  -4   2   5        1.69        2.79      4.62 o 
  -3   2   5     5046.11     5099.16    255.46 o 
  -2   2   5     1187.35     1159.26     32.43 o 
  -1   2   5     3780.23     3998.84    148.30 o 
   0   2   5      995.27     1065.02     38.50 o 
   1   2   5     2617.67     2468.09     70.23 o 
   2   2   5      105.17       66.37      5.45 o 
   3   2   5     7767.32     8125.08    225.68 o 
   4   2   5      632.00      653.00     15.08 o 
   5   2   5      301.02      252.54      7.28 o 
   6   2   5      980.04      949.53      5.34 o 
   7   2   5      492.64      503.16      4.88 o 
   8   2   5        7.20        8.29      3.00 o 
   9   2   5       81.27       79.64      3.56 o 
  10   2   5      374.87      397.33     13.73 o 
  11   2   5       65.15       61.68      6.88 o 
 -13   3   5        0.20        4.56      3.15 o 
 -12   3   5      195.86      229.07      9.39 o 
 -11   3   5       38.49       47.42      3.37 o 
 -10   3   5      227.67      234.34      5.24 o 
  -9   3   5       62.56       61.15      3.23 o 
  -8   3   5      221.72      210.17      8.13 o 
  -7   3   5      242.98      233.51      7.71 o 
  -6   3   5     1324.10     1340.04     64.53 o 
  -5   3   5      130.27      153.43      4.29 o 
  -4   3   5      111.21       78.30      4.48 o 
  -3   3   5     1368.22     1364.07     33.65 o 
  -2   3   5      281.81      328.19      5.02 o 
  -1   3   5      107.28       88.26      3.99 o 
   0   3   5       86.92      100.86      5.34 o 
   1   3   5       21.76       32.63      4.15 o 
   2   3   5     1278.37     1350.74     71.35 o 
   3   3   5       62.44       57.45      4.94 o 
   4   3   5      820.97      781.42     15.10 o 
   5   3   5      283.99      264.52     10.25 o 
   6   3   5        1.57        4.09      5.63 o 
   7   3   5       45.37       45.15      3.65 o 
   8   3   5       81.80       85.72      5.05 o 
   9   3   5       60.32       56.75      3.07 o 
  10   3   5       10.09       13.68      3.34 o 
  11   3   5       56.01       48.23      3.23 o 
 -12   4   5        0.01        4.01      2.97 o 
 -11   4   5       22.50       17.34      3.23 o 
 -10   4   5        6.98        8.63      2.82 o 
  -9   4   5       21.28       26.43      2.90 o 
  -8   4   5      189.97      208.54      7.10 o 
  -7   4   5      603.87      600.99     20.61 o 
  -6   4   5      106.76      108.01      5.53 o 
  -5   4   5        6.55        7.09      3.89 o 
  -4   4   5        1.69        1.67      3.46 o 
  -3   4   5      951.10     1018.97     27.06 o 
  -2   4   5        0.07        5.37      3.50 o 
  -1   4   5      144.95      161.65      4.16 o 
   0   4   5      207.31      217.66      8.09 o 
   1   4   5        5.76       -2.50      3.87 o 
   2   4   5      248.80      262.54     10.92 o 
   3   4   5      266.05      248.84     16.33 o 
   4   4   5       59.01       50.17      3.88 o 
   5   4   5       16.23       11.51      3.78 o 
   6   4   5      412.01      400.20     23.14 o 
   7   4   5      172.24      168.43      6.48 o 
   8   4   5       41.90       41.64      4.22 o 
   9   4   5        3.84        9.01      2.84 o 
  10   4   5        9.65       10.02      3.01 o 
 -12   5   5       21.51       20.34      3.05 o 
 -11   5   5       41.49       53.36      3.05 o 
 -10   5   5        7.00       12.32      2.92 o 
  -9   5   5       57.60       64.98      3.42 o 
  -8   5   5      104.91       92.64      3.66 o 
  -7   5   5       24.05       28.94      3.55 o 
  -6   5   5      362.92      351.28      9.02 o 
  -5   5   5      200.84      200.47      5.31 o 
  -4   5   5      487.61      471.70     13.97 o 
  -3   5   5      250.68      273.21      9.00 o 
  -2   5   5      912.74      897.92     25.59 o 
  -1   5   5       87.10       70.95      4.27 o 
   0   5   5      301.40      303.14      6.33 o 
   1   5   5        1.62       10.66      3.71 o 
   2   5   5     1498.42     1556.33     55.90 o 
   3   5   5        7.47        3.00      3.32 o 
   4   5   5      355.61      341.75     18.32 o 
   5   5   5      610.43      648.08     31.42 o 
   6   5   5      274.58      259.10     11.00 o 
   7   5   5      174.82      166.85      3.65 o 
   8   5   5       26.14       15.45      2.93 o 
   9   5   5       40.92       36.75      3.00 o 
  10   5   5        2.58        4.27      3.00 o 
 -11   6   5       29.42       33.02      3.66 o 
 -10   6   5      123.75      136.77      7.65 o 
  -9   6   5       46.53       53.32      3.70 o 
  -8   6   5      231.40      234.12      5.06 o 
  -7   6   5        0.05        2.41      2.87 o 
  -6   6   5      128.79      126.67     10.06 o 
  -5   6   5      236.60      231.61      6.05 o 
  -4   6   5       16.57       17.42      3.60 o 
  -3   6   5       16.39       19.04      3.34 o 
  -2   6   5      996.60      970.93     35.73 o 
  -1   6   5      259.08      228.12      6.44 o 
   0   6   5      159.92      164.31      7.47 o 
   1   6   5       45.83       46.57      3.47 o 
   2   6   5     2799.45     2773.70     69.07 o 
   3   6   5      852.70      867.15     27.22 o 
   4   6   5      450.51      448.46     18.62 o 
   5   6   5      183.13      188.59     14.31 o 
   6   6   5      131.94      144.53      5.58 o 
   7   6   5       25.29       34.19      3.13 o 
   8   6   5       14.70       19.36      2.61 o 
   9   6   5      327.77      306.86     21.85 o 
 -10   7   5       80.04       75.84      5.20 o 
  -9   7   5      136.11      127.13      9.98 o 
  -8   7   5      479.89      455.30     17.41 o 
  -7   7   5      319.81      312.80     12.16 o 
  -6   7   5      112.59      117.51      3.83 o 
  -5   7   5      271.42      287.58      6.66 o 
  -4   7   5      256.35      254.65      7.01 o 
  -3   7   5      284.84      258.28      8.07 o 
  -2   7   5       65.31       79.20      3.15 o 
  -1   7   5       34.17       37.40      3.07 o 
   0   7   5      204.46      210.42      5.63 o 
   1   7   5      217.69      222.63      6.96 o 
   2   7   5        0.78        2.49      2.63 o 
   3   7   5     1167.87     1220.55     51.47 o 
   4   7   5      662.03      660.43     30.70 o 
   5   7   5      376.62      385.74     17.27 o 
   6   7   5        6.88       13.43      4.65 o 
   7   7   5       30.82       35.49      3.79 o 
   8   7   5       41.62       38.35      4.48 o 
  -9   8   5        1.82        0.47      3.48 o 
  -8   8   5        0.00       -3.69      5.76 o 
  -7   8   5       97.62      103.02      3.64 o 
  -6   8   5       26.79       28.21      4.57 o 
  -5   8   5       82.20       85.83      4.73 o 
  -4   8   5      197.29      193.27      9.45 o 
  -3   8   5       30.13       21.81      2.89 o 
  -2   8   5       12.29        9.51      3.93 o 
  -1   8   5      117.18      119.01      3.05 o 
   0   8   5       22.71       25.77      2.63 o 
   1   8   5       14.02       17.04      2.17 o 
   2   8   5       34.51       39.76      2.97 o 
   3   8   5        5.58        8.81      3.37 o 
   4   8   5      139.63      127.83      3.34 o 
   5   8   5       19.28       14.18      3.85 o 
   6   8   5        0.01        2.96      4.14 o 
   7   8   5        0.02        7.58      6.00 o 
  -7   9   5        6.36        7.77      3.49 o 
  -6   9   5        1.10       -2.07      2.97 o 
  -5   9   5        5.54        6.74      2.61 o 
  -4   9   5       11.59       11.09      2.92 o 
  -3   9   5       28.38       23.72      3.11 o 
  -2   9   5       53.34       53.29      6.06 o 
  -1   9   5       23.52       27.42      2.69 o 
   0   9   5      563.12      532.38     12.60 o 
   1   9   5      167.21      173.81     12.62 o 
   2   9   5        0.06        0.29      3.17 o 
   3   9   5       11.10        9.37      2.94 o 
   4   9   5        0.72        2.16      3.16 o 
   5   9   5       97.53       89.06      3.81 o 
  -4  10   5       23.85       20.57      2.75 o 
  -3  10   5       35.56       38.07      3.08 o 
  -2  10   5      298.04      263.65     12.68 o 
  -1  10   5       29.16       32.56      3.02 o 
   0  10   5        8.59        4.71      2.98 o 
   1  10   5       25.52       30.83      3.36 o 
   2  10   5        9.65        2.42      2.99 o 
 -13   0   6        8.22       10.03      7.67 o 
 -12   0   6      109.52      127.53      6.86 o 
 -11   0   6       61.99       70.35      6.41 o 
 -10   0   6       12.75       11.15      8.07 o 
  -9   0   6      304.72      282.10      9.88 o 
  -8   0   6      151.68      134.53      8.92 o 
  -7   0   6       35.83       34.82      8.67 o 
  -6   0   6        2.46       -2.59      9.03 o 
  -5   0   6      682.72      622.71     17.34 o 
  -4   0   6      400.48      460.72     23.69 o 
  -3   0   6       22.31        7.57     14.40 o 
  -2   0   6       98.02      121.51     11.11 o 
  -1   0   6      166.63      147.36     11.11 o 
   0   0   6     1325.28     1192.03     13.72 o 
   1   0   6      648.43      630.49     10.46 o 
   2   0   6      689.97      809.24     10.60 o 
   3   0   6      370.34      444.75      8.88 o 
   4   0   6      474.57      413.61      8.08 o 
   5   0   6      393.56      349.70      7.67 o 
   6   0   6      137.78      136.63      6.53 o 
   7   0   6     9805.16     9812.83     21.63 o 
   8   0   6       24.60       28.18      5.85 o 
   9   0   6       56.80       49.65      6.20 o 
  10   0   6       77.37       78.17      6.24 o 
  11   0   6       78.38       92.65      6.11 o 
 -13   1   6       14.51       13.20      4.91 o 
 -12   1   6      156.65      157.67      4.98 o 
 -11   1   6      119.86      115.64      4.76 o 
 -10   1   6       91.87       83.83      5.37 o 
  -9   1   6        5.68        9.10      3.89 o 
  -8   1   6      499.64      485.96      6.00 o 
  -7   1   6       65.17       64.20      4.68 o 
  -6   1   6      198.06      187.83      5.79 o 
  -5   1   6      592.99      575.80     15.18 o 
  -4   1   6       58.41       50.15      6.26 o 
  -3   1   6      328.36      297.47     17.61 o 
  -2   1   6     1939.98     2025.51    144.80 o 
  -1   1   6        0.10        0.31      4.88 o 
   0   1   6     1746.02     1642.51     54.48 o 
   1   1   6      729.54      685.36     12.71 o 
   2   1   6     5019.11     5226.45     14.56 o 
   3   1   6      213.73      225.53      4.57 o 
   4   1   6       83.43       56.38      3.49 o 
   5   1   6      122.02      104.42      4.21 o 
   6   1   6        2.46       13.81      7.59 o 
   7   1   6       24.50       29.70      4.46 o 
   8   1   6       81.32       88.51      4.41 o 
   9   1   6       71.14       68.10      4.36 o 
  10   1   6       27.56       23.90      3.54 o 
  11   1   6        7.31        4.90      4.99 o 
 -13   2   6       77.85       76.33      4.61 o 
 -12   2   6      450.46      437.13      5.98 o 
 -11   2   6      135.53      142.10      4.06 o 
 -10   2   6      250.81      250.76      6.93 o 
  -9   2   6        3.53        2.00      3.55 o 
  -8   2   6      179.38      185.97      4.70 o 
  -7   2   6      560.46      556.92     15.87 o 
  -6   2   6      109.56      116.02      4.55 o 
  -5   2   6      356.37      341.10      6.15 o 
  -4   2   6       46.36       38.59      4.91 o 
  -3   2   6     3691.38     3820.41    133.85 o 
  -2   2   6       27.42       32.79      4.00 o 
  -1   2   6       32.04       24.70      4.81 o 
   0   2   6      129.14      119.90      5.25 o 
   1   2   6       40.88       40.80      5.30 o 
   2   2   6      191.09      212.48      5.78 o 
   3   2   6        0.13       -1.35      4.85 o 
   4   2   6       17.90       20.99      4.83 o 
   5   2   6      691.01      692.70      4.88 o 
   6   2   6      100.23       97.76      3.85 o 
   7   2   6      387.13      368.09      5.02 o 
   8   2   6        0.09        2.91      4.59 o 
   9   2   6        7.33        6.64      4.27 o 
  10   2   6       17.51       18.61      3.95 o 
  11   2   6        0.51        8.10      4.21 o 
 -13   3   6        3.68        6.82      3.16 o 
 -12   3   6       19.59       26.66      3.25 o 
 -11   3   6        5.93       10.28      3.40 o 
 -10   3   6       22.01       31.44      3.47 o 
  -9   3   6        5.78        4.91      3.18 o 
  -8   3   6       62.36       62.70      3.61 o 
  -7   3   6      178.43      174.94      6.64 o 
  -6   3   6      891.04      912.75     26.63 o 
  -5   3   6       57.73       62.90      4.18 o 
  -4   3   6      739.11      709.61     26.43 o 
  -3   3   6        6.02        6.31      3.47 o 
  -2   3   6      285.98      318.57      8.04 o 
  -1   3   6        0.40        1.50      3.56 o 
   0   3   6      172.78      204.23      9.84 o 
   1   3   6       56.56       94.56      6.94 o 
   2   3   6      797.72      824.95     44.45 o 
   3   3   6       24.96       26.42      4.91 o 
   4   3   6       46.45       37.67      4.76 o 
   5   3   6      284.49      278.82     10.98 o 
   6   3   6       41.72       38.11      6.05 o 
   7   3   6       81.30       75.86      3.58 o 
   8   3   6      385.91      395.16     13.74 o 
   9   3   6      237.30      266.02      7.03 o 
  10   3   6       45.95       41.92      3.57 o 
 -12   4   6      159.25      156.85      6.90 o 
 -11   4   6       23.28       35.29      3.01 o 
 -10   4   6       20.31       16.57      3.29 o 
  -9   4   6       82.80       78.33      3.40 o 
  -8   4   6      109.47       98.46      4.00 o 
  -7   4   6      143.05      143.35      6.42 o 
  -6   4   6      447.48      435.73      4.97 o 
  -5   4   6     1053.09     1003.79     33.96 o 
  -4   4   6     1941.74     1917.30     72.57 o 
  -3   4   6      800.34      775.27     26.86 o 
  -2   4   6       58.32       60.40      3.02 o 
  -1   4   6      614.16      550.85     12.71 o 
   0   4   6      469.35      436.08     19.20 o 
   1   4   6        0.97        0.23      3.19 o 
   2   4   6      425.23      375.27     16.88 o 
   3   4   6     1569.71     1569.47     72.18 o 
   4   4   6       30.80       28.72      3.26 o 
   5   4   6        7.32        9.99      2.99 o 
   6   4   6      509.76      465.17     11.23 o 
   7   4   6       98.20       65.49      4.24 o 
   8   4   6      525.82      498.83      4.33 o 
   9   4   6        0.78        4.82      3.58 o 
  10   4   6       64.40       67.44      4.30 o 
 -12   5   6       13.20       16.14      3.21 o 
 -11   5   6      197.27      198.23      5.73 o 
 -10   5   6      296.71      299.09      5.91 o 
  -9   5   6       55.38       56.95      3.78 o 
  -8   5   6        2.04        4.20      3.55 o 
  -7   5   6      290.66      289.96      7.53 o 
  -6   5   6       10.71        9.30      3.80 o 
  -5   5   6      151.65      146.05      9.00 o 
  -4   5   6       10.47       15.80      3.11 o 
  -3   5   6      156.61      142.48      3.22 o 
  -2   5   6      101.76       91.85      3.81 o 
  -1   5   6        5.56        9.93      3.19 o 
   0   5   6      925.01      934.68     25.20 o 
   1   5   6     1846.27     1841.79     79.56 o 
   2   5   6       59.27       57.36      4.68 o 
   3   5   6       99.66       98.57      5.60 o 
   4   5   6       68.66       69.21      3.31 o 
   5   5   6       82.17       72.93      4.01 o 
   6   5   6      352.08      396.08     20.46 o 
   7   5   6        7.43        9.85      2.92 o 
   8   5   6      277.56      277.47      8.44 o 
   9   5   6      243.82      261.82     16.57 o 
 -11   6   6      102.79       86.26      3.53 o 
 -10   6   6      128.07      114.53      5.37 o 
  -9   6   6       35.29       33.45      3.43 o 
  -8   6   6        3.67        6.52      3.37 o 
  -7   6   6       59.53       63.39      3.46 o 
  -6   6   6        3.30        0.79      3.07 o 
  -5   6   6        8.07       10.60      3.10 o 
  -4   6   6       35.41       43.02      3.38 o 
  -3   6   6       62.58       71.14      3.42 o 
  -2   6   6       37.27       42.36      3.25 o 
  -1   6   6       63.74       57.37      3.36 o 
   0   6   6        0.15        9.44      3.03 o 
   1   6   6      195.20      199.14     11.17 o 
   2   6   6      101.80      103.96      3.42 o 
   3   6   6      445.64      451.56     20.59 o 
   4   6   6      232.41      237.36     11.79 o 
   5   6   6       10.65       16.10      3.99 o 
   6   6   6        2.77        2.65      2.92 o 
   7   6   6       38.84       37.20      2.99 o 
   8   6   6        2.57        2.61      3.97 o 
   9   6   6        0.53        2.47      2.93 o 
 -10   7   6       17.83       14.57      3.77 o 
  -9   7   6       18.32       10.28      3.44 o 
  -8   7   6      204.67      196.58      5.98 o 
  -7   7   6      107.50      106.54      3.80 o 
  -6   7   6       25.41       24.69      3.24 o 
  -5   7   6        2.67        2.58      2.89 o 
  -4   7   6       95.78       92.40      5.93 o 
  -3   7   6      410.66      411.54     12.79 o 
  -2   7   6      103.34      125.74      3.04 o 
  -1   7   6        0.99        5.05      2.64 o 
   0   7   6       40.60       47.44      3.08 o 
   1   7   6       52.98       45.25      2.99 o 
   2   7   6      823.42      811.88     16.78 o 
   3   7   6       53.46       48.36      3.51 o 
   4   7   6      119.39      123.73      5.94 o 
   5   7   6       24.13       34.05      4.10 o 
   6   7   6       54.90       68.88      3.51 o 
   7   7   6        0.00       -1.00      2.90 o 
   8   7   6      104.47      106.12     11.52 o 
  -8   8   6       21.45       21.57      3.50 o 
  -7   8   6      109.87      108.63      6.37 o 
  -6   8   6      150.54      156.48      3.62 o 
  -5   8   6       94.29       98.73      3.08 o 
  -4   8   6      207.52      212.01     12.08 o 
  -3   8   6       23.15       21.22      2.89 o 
  -2   8   6       15.27       17.79      2.96 o 
  -1   8   6      151.49      152.50      5.68 o 
   0   8   6      133.25      131.43      3.65 o 
   1   8   6      481.13      451.62      5.27 o 
   2   8   6       80.31       83.89      3.99 o 
   3   8   6        3.74       10.01      2.93 o 
   4   8   6       96.80       94.96      3.68 o 
   5   8   6       31.57       28.82      2.98 o 
   6   8   6      278.01      278.90     15.39 o 
  -7   9   6       30.97       31.80      6.69 o 
  -6   9   6      119.38      110.24      9.13 o 
  -5   9   6        2.91        8.18      3.32 o 
  -4   9   6        7.53        8.13      2.92 o 
  -3   9   6       66.71       59.10      2.78 o 
  -2   9   6        0.16        5.72      2.91 o 
  -1   9   6       43.79       42.79      3.64 o 
   0   9   6       35.55       41.08      4.17 o 
   1   9   6       90.87       98.87      3.98 o 
   2   9   6      228.68      226.65      5.28 o 
   3   9   6        0.92        4.94      3.38 o 
   4   9   6      100.47       98.27      3.09 o 
  -3  10   6       29.50       36.59      3.04 o 
  -2  10   6        8.06        8.03      3.03 o 
  -1  10   6      325.86      280.14     14.97 o 
   0  10   6       91.04       68.60      3.09 o 
   1  10   6        8.80       12.23      3.01 o 
 -13   1   7       52.93       51.26      5.05 o 
 -12   1   7      147.46      154.04      5.53 o 
 -11   1   7      142.56      134.30      6.03 o 
 -10   1   7      263.74      258.86      5.93 o 
  -9   1   7      227.21      218.14      5.52 o 
  -8   1   7       60.21       61.34      4.91 o 
  -7   1   7       53.11       60.03      5.04 o 
  -6   1   7      137.03      140.70      5.94 o 
  -5   1   7       56.57       39.87      6.08 o 
  -4   1   7      102.06      135.72     13.46 o 
  -3   1   7      530.34      555.87     12.41 o 
  -1   1   7        3.71        1.21      8.69 o 
   0   1   7      409.03      429.35      9.70 o 
   1   1   7      157.13      145.56      5.50 o 
   2   1   7      333.34      313.06      8.37 o 
   3   1   7      141.36      116.13      4.85 o 
   4   1   7       88.86       88.98      4.21 o 
   5   1   7       29.94       27.56      4.59 o 
   6   1   7     1440.34     1437.88     18.57 o 
   7   1   7       25.47       23.02      4.37 o 
   8   1   7       36.76       45.13      7.57 o 
   9   1   7       37.62       40.43      3.59 o 
  10   1   7       19.75       17.92      5.29 o 
  11   1   7       28.02       16.97      3.50 o 
 -13   2   7       47.03       52.84      8.29 o 
 -12   2   7       50.97       40.06      5.01 o 
 -11   2   7      195.62      203.17      6.59 o 
 -10   2   7        2.66        4.72      3.41 o 
  -9   2   7       29.55       33.40      3.46 o 
  -8   2   7      794.26      800.57     23.83 o 
  -7   2   7      735.48      754.99     18.12 o 
  -6   2   7      249.38      230.95      5.48 o 
  -5   2   7      297.43      294.24      6.96 o 
  -4   2   7      904.29      906.43     40.74 o 
  -3   2   7      370.32      341.50      9.02 o 
  -2   2   7      170.66      151.85      4.76 o 
  -1   2   7     1286.23     1266.41     53.42 o 
   0   2   7      162.25      145.34      7.47 o 
   1   2   7      235.76      172.17      5.65 o 
   2   2   7        0.12       -1.29      4.66 o 
   3   2   7      354.21      338.38      9.30 o 
   4   2   7      502.90      460.35      7.46 o 
   5   2   7      378.47      373.02     12.06 o 
   6   2   7      354.01      382.56      5.22 o 
   7   2   7       40.67       29.59      4.24 o 
   8   2   7      170.14      189.42      4.57 o 
   9   2   7        4.91        5.39      4.05 o 
  10   2   7        5.55       12.24      3.50 o 
 -13   3   7      320.08      311.78     13.14 o 
 -12   3   7       42.29       36.76      3.34 o 
 -11   3   7      136.59      139.36      4.75 o 
 -10   3   7      102.94      108.07      3.55 o 
  -9   3   7      104.70      111.73      3.62 o 
  -8   3   7        4.54        3.01      3.60 o 
  -7   3   7       34.64       40.76      4.59 o 
  -6   3   7      141.45      142.72      5.08 o 
  -5   3   7      253.88      263.94      9.54 o 
  -4   3   7      380.49      383.29     14.07 o 
  -3   3   7      215.07      241.33      7.66 o 
  -2   3   7      106.82      122.65      3.78 o 
  -1   3   7     1970.37     2024.21     95.12 o 
   0   3   7     1783.52     1830.36     70.05 o 
   1   3   7      155.39      135.45     10.52 o 
   2   3   7      620.54      631.95     30.77 o 
   3   3   7      290.47      282.03      5.38 o 
   4   3   7      386.62      374.23      6.19 o 
   5   3   7      186.42      161.64      6.76 o 
   6   3   7      153.55      157.62      4.72 o 
   7   3   7      230.13      214.56      3.37 o 
   8   3   7        1.01        2.81      3.00 o 
   9   3   7       33.31       26.73      3.47 o 
  10   3   7      482.28      436.66      5.20 o 
 -12   4   7       26.40       23.49      3.44 o 
 -11   4   7        0.81        0.72      3.42 o 
 -10   4   7        7.94       12.22      3.27 o 
  -9   4   7       84.58       86.22      3.24 o 
  -8   4   7      990.83      978.43     46.79 o 
  -7   4   7       65.38       67.79      4.13 o 
  -6   4   7      768.31      770.27     13.23 o 
  -5   4   7       59.92       58.42      4.07 o 
  -4   4   7      317.78      326.68     14.21 o 
  -3   4   7      174.48      148.65      4.20 o 
  -2   4   7      482.83      522.21     14.38 o 
  -1   4   7       10.18       12.86      3.93 o 
   0   4   7       79.73       94.01      4.59 o 
   1   4   7       16.30       17.04      3.17 o 
   2   4   7      467.87      457.54     27.95 o 
   3   4   7      243.47      252.41     14.04 o 
   4   4   7       15.81       10.77      3.65 o 
   5   4   7       23.80       29.65      4.07 o 
   6   4   7        1.36        0.21      4.19 o 
   7   4   7        1.30        1.42      3.28 o 
   8   4   7        2.77        6.89      2.89 o 
   9   4   7       19.16       20.95      3.05 o 
  10   4   7        6.83       10.39      3.43 o 
 -11   5   7       19.12       24.29      3.28 o 
 -10   5   7       58.47       55.49      3.38 o 
  -9   5   7      108.98      112.28      6.25 o 
  -8   5   7      454.34      463.67     13.24 o 
  -7   5   7      366.34      353.29      7.08 o 
  -6   5   7      136.22      128.42      4.21 o 
  -5   5   7      170.04      167.55      9.17 o 
  -4   5   7       19.48       18.86      3.02 o 
  -3   5   7       27.50       29.70      2.80 o 
  -2   5   7      186.51      218.63      3.69 o 
  -1   5   7        0.42        1.85      3.18 o 
   0   5   7        0.05        0.89      3.66 o 
   1   5   7       30.98       29.29      3.78 o 
   2   5   7      223.48      225.62     14.44 o 
   3   5   7      255.56      263.07     12.61 o 
   4   5   7      289.73      277.37     14.94 o 
   5   5   7       34.83       35.75      3.29 o 
   6   5   7       44.12       34.42      3.07 o 
   7   5   7      118.19      115.94      3.98 o 
   8   5   7       59.27       68.75      3.49 o 
   9   5   7        3.16        8.01      2.59 o 
 -11   6   7       71.70       71.47      4.55 o 
 -10   6   7       55.47       62.03      3.56 o 
  -9   6   7      117.65      127.11      4.03 o 
  -8   6   7       74.27       70.74      3.73 o 
  -7   6   7        0.57        4.10      3.59 o 
  -6   6   7        1.81        5.93      3.59 o 
  -5   6   7        0.98        4.05      3.01 o 
  -4   6   7      116.91      125.06      4.02 o 
  -3   6   7      106.92      118.05      6.52 o 
  -2   6   7       13.87       21.26      4.03 o 
  -1   6   7       11.21       17.36      2.76 o 
   0   6   7      803.35      799.23     13.84 o 
   1   6   7       88.90       85.12      3.92 o 
   2   6   7       61.53       62.70      3.59 o 
   3   6   7      492.41      493.81     18.61 o 
   4   6   7      780.38      801.51     32.61 o 
   5   6   7      384.63      380.25     17.06 o 
   6   6   7       56.05       59.43      2.72 o 
   7   6   7       24.91       35.27      2.75 o 
   8   6   7       72.99       75.87      4.27 o 
 -10   7   7       69.59       68.74      3.94 o 
  -9   7   7       73.01       85.65      3.68 o 
  -8   7   7       94.62      105.46      4.25 o 
  -7   7   7       67.23       74.10      3.48 o 
  -6   7   7      157.54      146.12      3.44 o 
  -5   7   7      556.80      567.58     16.57 o 
  -4   7   7      184.96      183.36      6.54 o 
  -3   7   7      347.30      343.45     13.51 o 
  -2   7   7      595.30      616.56     20.45 o 
  -1   7   7      321.05      339.74     12.90 o 
   0   7   7       37.48       39.49      3.43 o 
   1   7   7        6.02        8.86      3.93 o 
   2   7   7        1.44        2.89      3.34 o 
   3   7   7       33.51       37.79      3.62 o 
   4   7   7      202.28      210.88      8.56 o 
   5   7   7       10.01        4.53      3.63 o 
   6   7   7       38.62       44.35      4.11 o 
   7   7   7       24.17       21.33      5.75 o 
  -8   8   7       95.35       79.83      3.40 o 
  -7   8   7      154.43      156.26     11.20 o 
  -6   8   7       53.94       61.43      7.52 o 
  -5   8   7        1.32        5.63      2.91 o 
  -4   8   7       64.41       65.54      5.98 o 
  -3   8   7        7.63        6.39      2.82 o 
  -2   8   7      147.76      133.97      5.71 o 
  -1   8   7       77.04       77.73      2.99 o 
   0   8   7        5.37       11.40      2.93 o 
   1   8   7      149.81      163.53      5.13 o 
   2   8   7       11.79       19.87      2.99 o 
   3   8   7      136.90      140.69      3.36 o 
   4   8   7       23.22       27.42      2.99 o 
   5   8   7        0.11       -0.32      5.17 o 
   6   8   7        1.67       -0.74      3.02 o 
  -6   9   7       21.58       22.64      3.53 o 
  -5   9   7       28.94       29.39      2.97 o 
  -4   9   7       14.74       17.76      2.90 o 
  -3   9   7       16.03       16.41      2.60 o 
  -2   9   7        2.43        9.58      2.90 o 
  -1   9   7        0.28        3.01      2.89 o 
   0   9   7       38.52       37.70      3.08 o 
   1   9   7      312.29      273.52      7.95 o 
   2   9   7       38.34       44.10      3.46 o 
   3   9   7        3.51        1.87      3.34 o 
   4   9   7        4.20        4.34      3.11 o 
  -2  10   7       37.82       28.87      3.49 o 
  -1  10   7        5.07        3.96      2.95 o 
 -13   0   8       32.55       32.21      7.84 o 
 -12   0   8        0.07        5.22      7.52 o 
 -11   0   8      260.97      259.32      9.34 o 
 -10   0   8      113.41      118.84      7.91 o 
  -9   0   8      211.28      230.69      9.80 o 
  -8   0   8      696.94      723.13     14.66 o 
  -7   0   8      732.21      723.23     16.95 o 
  -2   0   8     1071.57     1016.35     15.00 o 
  -1   0   8      139.74      107.98      8.97 o 
   0   0   8      544.73      552.25      9.63 o 
   1   0   8     1472.18     1468.98     12.26 o 
   2   0   8     1079.60     1062.87     10.48 o 
   3   0   8       63.20       70.99      6.79 o 
   4   0   8       95.49       89.40      6.95 o 
   5   0   8      738.82      722.95      8.63 o 
   6   0   8     2082.50     2100.57     11.55 o 
   7   0   8        3.59        8.45      4.12 o 
   8   0   8       18.97       18.79      5.86 o 
   9   0   8      699.67      741.47      8.11 o 
  10   0   8      367.26      351.25      7.50 o 
 -13   1   8       87.54       82.10      6.66 o 
 -12   1   8       38.77       31.87      5.48 o 
 -11   1   8       99.54       98.63      6.25 o 
 -10   1   8       12.17       12.34      5.35 o 
  -9   1   8      705.93      692.22      9.40 o 
  -8   1   8      659.96      706.37     19.83 o 
  -7   1   8        5.45        3.28      5.39 o 
  -6   1   8       55.84       53.33      6.37 o 
  -5   1   8     1071.56     1107.00     92.40 o 
  -4   1   8       74.81       81.90      9.20 o 
  -2   1   8      299.51      296.57     29.94 o 
  -1   1   8        1.70       10.49      8.31 o 
   0   1   8     1190.65     1064.19     11.70 o 
   1   1   8     1007.09     1004.43     11.05 o 
   2   1   8       83.11       72.70      4.79 o 
   3   1   8        6.67        4.56      4.73 o 
   4   1   8      176.32      153.93      8.39 o 
   5   1   8      335.10      335.13     11.91 o 
   6   1   8      694.12      675.40     24.04 o 
   7   1   8      192.76      186.26      7.62 o 
   8   1   8       30.96       35.86      5.21 o 
   9   1   8      109.62      126.92      4.39 o 
  10   1   8       65.99       63.93      4.29 o 
 -13   2   8      210.25      206.62     18.25 o 
 -12   2   8       46.37       51.65      4.48 o 
 -11   2   8        9.73       12.86      3.85 o 
 -10   2   8        5.32        4.45      3.58 o 
  -9   2   8       33.88       36.19      4.08 o 
  -8   2   8       53.60       55.54      4.54 o 
  -7   2   8       91.98       95.40      4.75 o 
  -6   2   8       15.85       18.62      5.47 o 
  -5   2   8       54.86       54.30      5.23 o 
  -4   2   8     2867.22     3123.69    195.14 o 
  -3   2   8     1278.87     1277.33     10.97 o 
  -2   2   8      430.07      416.55     12.09 o 
  -1   2   8      337.97      376.59     11.35 o 
   0   2   8       69.00       77.70      4.60 o 
   1   2   8      186.54      186.40      5.79 o 
   2   2   8      111.24      128.26      4.93 o 
   3   2   8      352.84      326.78      5.45 o 
   4   2   8       43.90       40.85      4.80 o 
   5   2   8      104.01       93.83      5.61 o 
   6   2   8      605.26      616.49      5.73 o 
   7   2   8       94.47       96.09      3.70 o 
   8   2   8        1.41       -2.28      5.44 o 
   9   2   8       35.32       45.08      4.18 o 
  10   2   8       51.68       50.67      3.67 o 
 -12   3   8      169.82      161.50      5.01 o 
 -11   3   8       18.28       17.78      3.25 o 
 -10   3   8        5.87       10.41      3.49 o 
  -9   3   8       31.33       31.08      3.72 o 
  -8   3   8       57.09       65.22      3.95 o 
  -7   3   8       27.67       28.54      3.99 o 
  -6   3   8      543.00      539.24     24.05 o 
  -5   3   8      681.50      693.88     32.69 o 
  -4   3   8     1482.55     1587.27     64.22 o 
  -3   3   8      107.44      126.01      3.90 o 
  -2   3   8       10.17       10.42      3.89 o 
  -1   3   8      998.90      978.44     34.10 o 
   0   3   8      621.22      645.05     39.24 o 
   1   3   8       49.16       67.86      3.84 o 
   2   3   8     1147.35     1189.21     62.18 o 
   3   3   8      100.45       81.33      4.96 o 
   4   3   8        9.04        9.37      4.61 o 
   5   3   8      202.42      205.72     13.86 o 
   6   3   8        0.35       -0.40      3.33 o 
   7   3   8      227.33      223.63      8.32 o 
   8   3   8      212.72      203.79     10.36 o 
   9   3   8        0.80        9.16      4.08 o 
  10   3   8      178.57      172.48      5.86 o 
 -12   4   8        0.00        2.58      3.45 o 
 -11   4   8      102.11      104.94      4.88 o 
 -10   4   8      179.09      183.00      3.92 o 
  -9   4   8      307.14      313.53      7.78 o 
  -8   4   8      529.37      529.86     13.02 o 
  -7   4   8      886.61      860.24     28.96 o 
  -6   4   8      582.11      575.82     21.15 o 
  -5   4   8       21.90       15.63      3.94 o 
  -4   4   8       33.41       40.32      3.69 o 
  -3   4   8       92.18       83.85      3.41 o 
  -2   4   8      546.55      575.35     15.48 o 
  -1   4   8       54.22       47.12      4.08 o 
   0   4   8      923.14      934.14     39.64 o 
   1   4   8      443.08      428.54     14.86 o 
   2   4   8     1122.74     1093.51     48.58 o 
   3   4   8       56.54       58.56      3.80 o 
   4   4   8       13.59       17.24      3.63 o 
   5   4   8      250.73      281.70     17.96 o 
   6   4   8        3.88        1.05      4.78 o 
   7   4   8       55.71       56.98      6.03 o 
   8   4   8      312.33      312.64      8.09 o 
   9   4   8      187.44      192.29      3.87 o 
 -11   5   8       35.05       38.73      3.34 o 
 -10   5   8       65.45       58.61      3.58 o 
  -9   5   8      224.69      240.19     11.43 o 
  -8   5   8      341.50      340.40     10.67 o 
  -7   5   8      605.36      613.19     18.99 o 
  -6   5   8      184.52      189.48      7.60 o 
  -5   5   8      709.18      691.52     23.23 o 
  -4   5   8     1604.65     1634.95     73.10 o 
  -3   5   8       58.39       52.62      3.24 o 
  -2   5   8        3.03        8.02      3.25 o 
  -1   5   8        8.51       11.08      3.68 o 
   0   5   8       11.47        9.92      4.24 o 
   1   5   8        1.72        0.81      3.09 o 
   2   5   8        3.35        7.54      3.54 o 
   3   5   8      452.66      459.65     22.09 o 
   4   5   8      257.77      291.09     12.39 o 
   5   5   8        4.85        5.36      2.91 o 
   6   5   8       66.98       82.00      7.17 o 
   7   5   8      441.20      454.74     28.27 o 
   8   5   8      166.62      165.79      3.71 o 
 -11   6   8        9.43       10.36      3.21 o 
 -10   6   8       28.17       28.82      3.58 o 
  -9   6   8       17.72       20.79      3.70 o 
  -8   6   8        3.97        5.60      3.29 o 
  -7   6   8       37.24       40.27      3.70 o 
  -6   6   8        4.24       11.61      3.62 o 
  -5   6   8      141.24      134.79      7.18 o 
  -4   6   8      485.34      481.76     14.62 o 
  -3   6   8       37.43       41.18      3.10 o 
  -2   6   8       40.43       39.47      3.04 o 
  -1   6   8       50.77       57.06      3.68 o 
   0   6   8      295.36      290.86     12.18 o 
   1   6   8        0.47       -2.84      2.84 o 
   2   6   8      586.79      590.15     12.76 o 
   3   6   8       10.96       19.28      3.42 o 
   4   6   8        3.10        3.85      3.26 o 
   5   6   8       45.96       46.03      3.01 o 
   6   6   8        1.33        7.43      3.34 o 
   7   6   8        0.10        3.62      3.39 o 
   8   6   8        4.93        3.56      3.38 o 
  -9   7   8        7.08        9.58      3.44 o 
  -8   7   8       34.80       33.90      4.74 o 
  -7   7   8        5.22        6.76      3.45 o 
  -6   7   8       15.46       15.06      3.49 o 
  -5   7   8        9.32        9.83      3.12 o 
  -4   7   8      211.09      195.00      6.48 o 
  -3   7   8      308.24      282.98      4.05 o 
  -2   7   8      146.53      148.63      8.72 o 
  -1   7   8      533.95      519.54     15.37 o 
   0   7   8      184.04      188.61      3.43 o 
   1   7   8        2.32        4.48      3.31 o 
   2   7   8      487.33      495.66     25.67 o 
   3   7   8      329.70      330.67      5.51 o 
   4   7   8       63.79       59.55      4.89 o 
   5   7   8       11.83       11.74      3.11 o 
   6   7   8       17.71       22.41      2.96 o 
   7   7   8        1.96        8.43      3.37 o 
  -8   8   8       19.53       17.04      3.50 o 
  -7   8   8        5.91        6.05      3.45 o 
  -6   8   8      122.61      122.28      3.79 o 
  -5   8   8       11.52        8.09      2.57 o 
  -4   8   8       23.50       27.38      2.66 o 
  -3   8   8        5.58        9.13      2.64 o 
  -2   8   8      368.95      350.53      5.34 o 
  -1   8   8      151.77      149.68      6.15 o 
   0   8   8       79.91       81.27      3.85 o 
   1   8   8      516.09      511.50      8.67 o 
   2   8   8       11.36        5.00      2.90 o 
   3   8   8       74.49       72.76      5.15 o 
   4   8   8      132.02      127.55      6.29 o 
   5   8   8       13.72       11.25      5.37 o 
  -6   9   8        3.93        1.04      3.62 o 
  -5   9   8       28.75       33.32      4.77 o 
  -4   9   8      115.99      120.95      3.20 o 
  -3   9   8        0.11        4.92      2.87 o 
  -2   9   8       13.11       10.03      2.66 o 
  -1   9   8      328.36      321.04      9.58 o 
   0   9   8       72.43       63.69      3.52 o 
   1   9   8        6.73        7.84      5.68 o 
   2   9   8       19.02       15.33      4.47 o 
   3   9   8       50.55       46.32      3.60 o 
 -13   1   9        0.17        0.72      5.48 o 
 -12   1   9       66.88       57.43      5.66 o 
 -11   1   9       79.52       88.25      5.02 o 
 -10   1   9        3.14        6.08      4.91 o 
  -9   1   9       14.05       15.40      5.56 o 
  -8   1   9      597.08      635.86     17.83 o 
  -7   1   9      423.25      431.73     28.00 o 
  -6   1   9      141.05      127.00     11.14 o 
  -5   1   9       14.32       16.72      9.55 o 
  -4   1   9      526.63      486.29     13.32 o 
  -3   1   9      360.22      411.93     27.22 o 
  -2   1   9      364.42      353.58     21.80 o 
  -1   1   9        1.32        0.77      6.55 o 
   0   1   9       28.14       42.81      6.80 o 
   1   1   9     1986.88     1887.14      9.12 o 
   2   1   9       45.39       52.91      4.54 o 
   3   1   9      348.99      320.56      6.55 o 
   4   1   9      692.94      679.86      6.20 o 
   5   1   9      635.17      638.40      5.40 o 
   6   1   9       52.93       53.50      3.59 o 
   7   1   9      380.24      376.76      8.64 o 
   8   1   9       44.39       61.41      5.33 o 
   9   1   9      210.59      230.65     12.01 o 
  10   1   9       19.06       18.61      4.24 o 
 -13   2   9       75.73       87.21      5.19 o 
 -12   2   9       58.65       62.81      4.56 o 
 -11   2   9        0.00        0.01      3.77 o 
 -10   2   9      226.30      249.00      5.52 o 
  -9   2   9      477.24      488.84      9.63 o 
  -8   2   9      996.07     1028.82     37.30 o 
  -7   2   9      180.46      205.05     20.20 o 
  -6   2   9       17.45       15.10      5.48 o 
  -5   2   9       71.65       61.05      5.73 o 
  -4   2   9     1415.52     1367.23     14.36 o 
  -3   2   9      393.62      355.31      6.09 o 
  -2   2   9      425.87      373.04      9.22 o 
  -1   2   9     1014.41      928.13     44.88 o 
   0   2   9      437.91      461.25     23.78 o 
   1   2   9      308.77      299.74      5.52 o 
   2   2   9        5.09        5.95      4.42 o 
   3   2   9      781.02      758.48     16.81 o 
   4   2   9       56.95       58.70      3.75 o 
   5   2   9       50.81       51.85      3.67 o 
   6   2   9      668.56      633.53      9.19 o 
   7   2   9      394.20      377.53      5.01 o 
   8   2   9       59.75       58.30      4.19 o 
   9   2   9       26.35       28.72      5.99 o 
 -12   3   9        0.61        2.78      3.70 o 
 -11   3   9      120.53      132.87      5.02 o 
 -10   3   9       92.79       94.20      4.00 o 
  -9   3   9       98.04      102.31      4.54 o 
  -8   3   9      121.09      120.41      4.94 o 
  -7   3   9      279.60      292.10      8.65 o 
  -6   3   9      718.02      718.35     31.91 o 
  -5   3   9       67.46       68.89      4.48 o 
  -4   3   9      181.46      185.17      9.22 o 
  -3   3   9     1530.47     1607.79     15.88 o 
  -2   3   9      187.51      173.52      4.76 o 
  -1   3   9      385.33      405.45     15.20 o 
   0   3   9       25.38       27.63      4.20 o 
   1   3   9     2060.47     2116.84     90.73 o 
   2   3   9       52.14       68.29      6.39 o 
   3   3   9        8.84       18.18      4.63 o 
   4   3   9      981.77      983.81     33.88 o 
   5   3   9     1894.33     1825.94     62.38 o 
   6   3   9      546.51      556.38     17.12 o 
   7   3   9       11.55       13.15      3.98 o 
   8   3   9      208.36      229.89     23.27 o 
   9   3   9       11.21       16.07      4.24 o 
 -12   4   9       16.11       19.16      3.78 o 
 -11   4   9       37.74       41.62      3.58 o 
 -10   4   9       66.69       65.25      3.83 o 
  -9   4   9      122.97      113.58      4.04 o 
  -8   4   9      620.67      634.65     15.36 o 
  -7   4   9       86.73       76.63      4.43 o 
  -6   4   9      105.53       88.83      7.64 o 
  -5   4   9       68.00       67.03      3.96 o 
  -4   4   9       16.16       16.03      3.41 o 
  -3   4   9      145.49      166.63      4.59 o 
  -2   4   9       33.68       36.37      4.12 o 
  -1   4   9      222.38      243.21      5.69 o 
   0   4   9       23.58       26.88      3.92 o 
   1   4   9      127.43      125.50      9.37 o 
   2   4   9        2.94        8.85      3.71 o 
   3   4   9       57.94       64.52      3.23 o 
   4   4   9      130.23      120.00      7.68 o 
   5   4   9       12.00       15.34      3.34 o 
   6   4   9       11.64       25.32     12.30 o 
   7   4   9       11.71        7.20      2.93 o 
   8   4   9        0.00        5.06      4.46 o 
   9   4   9        5.20       15.75      4.24 o 
 -11   5   9       15.31       15.67      3.68 o 
 -10   5   9       57.92       58.49      4.02 o 
  -9   5   9        0.11        2.87      3.59 o 
  -8   5   9        0.78        1.61      3.90 o 
  -7   5   9      154.87      146.76     10.40 o 
  -6   5   9      211.31      205.90     13.01 o 
  -5   5   9      438.82      429.35     19.38 o 
  -4   5   9        3.05        4.34      3.38 o 
  -3   5   9      723.21      714.41     23.55 o 
  -2   5   9      106.84      105.97      4.16 o 
  -1   5   9       83.06       72.25      3.40 o 
   0   5   9      867.01      925.08     28.90 o 
   1   5   9      643.94      638.68     30.95 o 
   2   5   9       88.45       82.64      3.69 o 
   3   5   9       65.23       78.85     11.83 o 
   4   5   9       13.23       12.19      3.39 o 
   5   5   9        3.40        6.37      2.89 o 
   6   5   9      216.23      193.33      5.64 o 
   7   5   9      257.80      258.95     18.03 o 
   8   5   9      159.57      166.12      8.28 o 
 -10   6   9      118.03      104.45      4.08 o 
  -9   6   9      125.85      160.93      9.94 o 
  -8   6   9       11.74       19.82      3.71 o 
  -7   6   9       23.51       24.55      3.60 o 
  -6   6   9      241.57      259.50     15.74 o 
  -5   6   9      683.88      706.55     24.13 o 
  -4   6   9       37.53       40.80      3.16 o 
  -3   6   9        8.73       11.87      2.82 o 
  -2   6   9       96.68       96.79      3.00 o 
  -1   6   9      321.95      328.46      4.65 o 
   0   6   9       25.77       34.63      3.55 o 
   1   6   9      173.96      174.54      6.87 o 
   2   6   9     1610.51     1656.78     54.59 o 
   3   6   9      437.60      463.86     23.74 o 
   4   6   9       92.63       90.01      5.22 o 
   5   6   9       25.70       32.67      3.72 o 
   6   6   9      160.63      184.59      3.73 o 
   7   6   9      168.66      187.69     16.34 o 
  -9   7   9       12.97       12.68      3.42 o 
  -8   7   9       48.31       46.32      3.82 o 
  -7   7   9      234.69      241.70     12.93 o 
  -6   7   9      156.94      182.55      6.39 o 
  -5   7   9        0.75        1.60      2.95 o 
  -4   7   9       30.58       45.00      3.47 o 
  -3   7   9      136.25      130.65      3.40 o 
  -2   7   9        2.42        1.94      3.66 o 
  -1   7   9        0.29        2.76      3.59 o 
   0   7   9      203.68      209.06      6.20 o 
   1   7   9       45.17       48.27      3.48 o 
   2   7   9      108.44      121.07      3.67 o 
   3   7   9      127.96      131.97      7.16 o 
   4   7   9       40.79       47.69      4.81 o 
   5   7   9       45.26       40.62      3.50 o 
   6   7   9        4.27        7.23      2.90 o 
  -8   8   9       29.61       25.85      3.89 o 
  -7   8   9        0.15        3.51      3.14 o 
  -6   8   9       11.41       16.54      3.42 o 
  -5   8   9       32.90       26.79      3.02 o 
  -4   8   9       12.78       12.80      4.36 o 
  -3   8   9       89.59       83.49      6.40 o 
  -2   8   9        4.60        6.93      3.24 o 
  -1   8   9       89.36       96.43      5.03 o 
   0   8   9      191.56      182.39      5.48 o 
   1   8   9       91.03      101.06      3.60 o 
   2   8   9        0.24        5.83      3.36 o 
   3   8   9      254.60      233.07      4.43 o 
   4   8   9       15.60       11.96      2.95 o 
  -5   9   9       72.82       61.34      4.98 o 
  -4   9   9       50.55       48.79      4.07 o 
  -3   9   9       11.78       15.13      3.81 o 
  -2   9   9        0.39        3.47      2.63 o 
  -1   9   9        5.21       -0.01      3.38 o 
   0   9   9        6.92       12.53      3.52 o 
   1   9   9       14.97       16.44      3.85 o 
   2   9   9        3.85        7.12      3.44 o 
 -13   0  10       50.68       49.40      9.15 o 
 -12   0  10       22.27       20.57      8.88 o 
 -11   0  10       47.87       45.30      9.91 o 
 -10   0  10       30.84       40.94     11.76 o 
  -4   0  10     1359.40     1380.99     32.98 o 
  -3   0  10      170.14      153.30      6.97 o 
  -2   0  10       58.62       77.44      8.22 o 
  -1   0  10        0.77       -2.69      6.43 o 
   0   0  10     6914.24     7119.94     24.35 o 
   1   0  10      949.12      897.94      9.72 o 
   2   0  10       34.32       37.26      6.53 o 
   3   0  10       98.56       96.82      7.10 o 
   4   0  10     1087.35     1090.37      9.66 o 
   5   0  10      316.58      336.45      7.38 o 
   6   0  10     1126.64     1141.06      8.99 o 
   7   0  10      508.28      582.99      7.58 o 
   8   0  10      208.12      225.83      6.51 o 
   9   0  10       80.73       82.85      6.43 o 
 -13   1  10       13.68       16.87      5.16 o 
 -12   1  10       67.85       75.36      5.53 o 
 -11   1  10       23.11       30.92      6.07 o 
 -10   1  10       92.91      119.76      9.57 o 
  -9   1  10      603.60      665.68     13.81 o 
  -8   1  10       88.84      102.12      9.85 o 
  -7   1  10       22.26       21.43     11.28 o 
  -6   1  10       83.10       86.61     11.02 o 
  -5   1  10       19.71       31.50     10.33 o 
  -4   1  10       57.68       64.40      8.35 o 
  -3   1  10       83.73      101.11      8.14 o 
  -2   1  10      250.52      257.08     18.28 o 
  -1   1  10       83.65       79.65      7.13 o 
   0   1  10       22.62       17.86      6.94 o 
   1   1  10       72.03       80.10      4.73 o 
   2   1  10      483.24      475.21      5.60 o 
   3   1  10       61.58       66.81      8.95 o 
   4   1  10      372.58      356.13      5.24 o 
   5   1  10     1527.35     1528.65     32.78 o 
   6   1  10        4.57        3.78      4.10 o 
   7   1  10       55.51       61.25      3.55 o 
   8   1  10       70.87       76.08      5.22 o 
   9   1  10      120.47      128.63     13.79 o 
 -12   2  10       75.86       82.06      5.88 o 
 -11   2  10        4.73        5.98      7.38 o 
 -10   2  10      404.90      433.93     21.63 o 
  -9   2  10        2.91        7.15      4.93 o 
  -8   2  10       62.74       67.69      5.83 o 
  -7   2  10       54.59       57.86      6.26 o 
  -6   2  10        5.04        7.19      5.89 o 
  -5   2  10      287.62      289.55      9.70 o 
  -4   2  10     1083.37     1133.73     79.15 o 
  -3   2  10      107.46      118.17     12.28 o 
  -2   2  10       62.03       54.06      6.30 o 
  -1   2  10      137.00      139.09      8.42 o 
   0   2  10      138.86      149.01      6.68 o 
   1   2  10        0.24        3.52      4.33 o 
   2   2  10       11.81        4.08      6.51 o 
   3   2  10      143.51      146.34      6.43 o 
   4   2  10      120.24      123.81      3.96 o 
   5   2  10       27.69       18.06      4.27 o 
   6   2  10       59.87       54.54      5.68 o 
   7   2  10        7.28        0.03      4.14 o 
   8   2  10       13.92       18.79      4.21 o 
   9   2  10       17.78       14.61      3.41 o 
 -12   3  10        8.57        5.67      4.10 o 
 -11   3  10        1.03        0.10      4.22 o 
 -10   3  10       60.82       67.60      5.64 o 
  -9   3  10       99.70       95.09      4.52 o 
  -8   3  10       69.42       82.38     10.75 o 
  -7   3  10       19.23       20.76      4.82 o 
  -6   3  10       51.48       55.93      4.98 o 
  -5   3  10      515.92      523.12     25.78 o 
  -4   3  10        5.69        5.96      4.63 o 
  -3   3  10      102.73       95.55      4.49 o 
  -2   3  10      212.49      196.92      9.88 o 
  -1   3  10       60.57       62.52      4.36 o 
   0   3  10      408.85      426.88     17.42 o 
   1   3  10      329.12      315.88     19.22 o 
   2   3  10      482.37      492.05     28.80 o 
   3   3  10      456.82      454.07      9.71 o 
   4   3  10       48.79       59.25      4.35 o 
   5   3  10      287.05      246.20      3.60 o 
   6   3  10      132.99      133.05      3.84 o 
   7   3  10        2.70        4.12      7.39 o 
   8   3  10        9.63        7.74      3.43 o 
 -12   4  10      258.82      255.59     10.89 o 
 -11   4  10      193.79      202.60      8.46 o 
 -10   4  10       80.30       91.67      4.13 o 
  -9   4  10        2.43        0.60      3.60 o 
  -8   4  10       11.53       13.29      4.03 o 
  -7   4  10       15.80       18.04      4.19 o 
  -6   4  10      150.52      159.03      4.40 o 
  -5   4  10       18.31       20.79      3.85 o 
  -4   4  10      252.01      243.34      8.56 o 
  -3   4  10      229.79      225.23      4.65 o 
  -2   4  10        0.16        4.34      4.02 o 
  -1   4  10      286.01      277.71     11.07 o 
   0   4  10      105.24      110.97      4.20 o 
   1   4  10       41.95       45.06      3.73 o 
   2   4  10      149.53      163.37      6.06 o 
   3   4  10       84.69       88.92      3.59 o 
   4   4  10      138.32      159.59      5.89 o 
   5   4  10      384.29      416.71     17.42 o 
   6   4  10      195.19      165.59      5.13 o 
   7   4  10       33.74       44.28      3.02 o 
   8   4  10       83.94       82.16     14.39 o 
 -11   5  10        7.63        5.93      3.86 o 
 -10   5  10       35.18       35.40      3.86 o 
  -9   5  10        5.37        8.24      3.38 o 
  -8   5  10       71.44       80.97      4.24 o 
  -7   5  10      112.49      109.70      5.19 o 
  -6   5  10      350.13      365.94     21.01 o 
  -5   5  10      141.79      151.26      6.87 o 
  -4   5  10        0.00        7.03      3.19 o 
  -3   5  10       12.32       16.38      4.12 o 
  -2   5  10      138.61      138.47      3.84 o 
  -1   5  10        4.05        7.05      3.53 o 
   0   5  10      165.09      179.35      3.50 o 
   1   5  10     1683.43     1694.47     28.25 o 
   2   5  10      521.27      523.08     14.01 o 
   3   5  10      230.51      226.46     12.54 o 
   4   5  10        5.47        6.28      2.97 o 
   5   5  10       61.66       66.47      3.47 o 
   6   5  10       41.53       53.12      3.00 o 
   7   5  10        0.10        6.73      3.31 o 
 -10   6  10       95.64       83.95      5.00 o 
  -9   6  10       27.36       17.54      3.95 o 
  -8   6  10       34.69       30.69      3.63 o 
  -7   6  10       34.56       35.77      3.79 o 
  -6   6  10       77.16       72.04      4.17 o 
  -5   6  10       51.88       48.41      3.34 o 
  -4   6  10      291.53      301.18     11.75 o 
  -3   6  10      386.83      397.86     14.86 o 
  -2   6  10       13.76       17.95      3.59 o 
  -1   6  10       35.18       29.72      3.39 o 
   0   6  10      236.37      239.60      5.78 o 
   1   6  10       27.36       25.91      4.02 o 
   2   6  10       73.78       79.23      3.49 o 
   3   6  10       14.84       10.50      3.30 o 
   4   6  10       93.86       97.17      7.11 o 
   5   6  10       26.88       25.19      6.41 o 
   6   6  10       17.30       22.49      3.56 o 
  -9   7  10       44.92       39.44      6.24 o 
  -8   7  10        1.30       -1.88      3.44 o 
  -7   7  10       17.92       24.71      3.60 o 
  -6   7  10       57.84       68.12      6.26 o 
  -5   7  10      168.65      162.22      4.01 o 
  -4   7  10        2.97        5.42      3.57 o 
  -3   7  10      145.63      146.61      3.55 o 
  -2   7  10       85.77       96.44      8.46 o 
  -1   7  10       51.43       50.46      3.49 o 
   0   7  10       19.56       21.89      3.53 o 
   1   7  10       86.77       97.47      7.98 o 
   2   7  10        1.77        1.39      2.91 o 
   3   7  10       32.45       34.71      3.99 o 
   4   7  10       59.98       69.96      3.60 o 
   5   7  10        0.54       -3.30      3.30 o 
  -7   8  10      109.58       87.13      3.76 o 
  -6   8  10       29.92       28.22      4.31 o 
  -5   8  10       38.55       40.36      2.58 o 
  -4   8  10       35.24       51.11      3.24 o 
  -3   8  10        4.85       12.28      2.92 o 
  -2   8  10        6.95        6.07      3.55 o 
  -1   8  10      247.88      258.63      4.04 o 
   0   8  10        4.91        8.81      3.40 o 
   1   8  10      264.09      259.48      9.37 o 
   2   8  10       58.57       53.77      3.62 o 
   3   8  10      106.28      107.29      3.66 o 
  -4   9  10       15.18       10.25      2.94 o 
  -3   9  10       91.05       81.50      3.34 o 
  -2   9  10      126.67      116.67      7.40 o 
  -1   9  10      170.52      146.66      9.01 o 
   0   9  10       99.00       97.41      9.27 o 
 -12   1  11        1.66        6.74      9.44 o 
 -11   1  11       27.71       28.68      9.98 o 
 -10   1  11       63.31       88.19     11.20 o 
  -9   1  11      173.75      207.28     14.99 o 
  -6   1  11      104.29       98.15     13.63 o 
  -5   1  11      264.55      256.88     11.56 o 
  -4   1  11       42.87       43.51      7.92 o 
  -3   1  11       46.73       55.56      5.35 o 
  -2   1  11       92.90      101.85     10.88 o 
  -1   1  11      661.97      648.63     13.15 o 
   0   1  11        2.85        5.04      4.49 o 
   1   1  11       13.39       22.75      4.49 o 
   2   1  11      101.71      109.20      4.77 o 
   3   1  11        0.76        6.33      3.54 o 
   4   1  11       19.42       13.29      6.42 o 
   5   1  11      304.83      311.69      5.33 o 
   6   1  11      274.96      290.94      4.84 o 
   7   1  11      272.10      269.23     21.78 o 
   8   1  11       78.44       78.02      4.77 o 
 -12   2  11        2.04       -2.37      7.56 o 
 -11   2  11       34.59       27.17      8.66 o 
 -10   2  11        5.73        9.29      5.26 o 
  -9   2  11       46.09       38.43      5.90 o 
  -8   2  11      392.90      429.84     34.27 o 
  -7   2  11      383.99      428.31     36.91 o 
  -6   2  11      303.54      290.29     10.11 o 
  -5   2  11       50.82       45.84      8.13 o 
  -4   2  11      316.38      305.87      9.98 o 
  -3   2  11      207.00      199.30      9.36 o 
  -2   2  11      573.35      580.71     44.10 o 
  -1   2  11       19.63       25.05      5.98 o 
   0   2  11        6.02        8.66      4.35 o 
   1   2  11       55.44       49.10      6.57 o 
   2   2  11       20.99       15.17      6.46 o 
   3   2  11      121.94      115.79      4.61 o 
   4   2  11     1295.97     1360.33     39.01 o 
   5   2  11      116.46      112.86      4.39 o 
   6   2  11       75.37       76.96      9.06 o 
   7   2  11        0.66        7.44      2.96 o 
   8   2  11      236.25      239.27     13.40 o 
 -12   3  11        0.16       -0.91      5.10 o 
 -11   3  11       34.68       38.60      5.40 o 
 -10   3  11      143.53      142.15     12.10 o 
  -9   3  11      241.60      253.01     23.93 o 
  -8   3  11      479.50      495.62     36.32 o 
  -7   3  11        1.35        3.72      5.31 o 
  -6   3  11      222.02      235.28     15.61 o 
  -5   3  11      577.08      572.57     10.54 o 
  -4   3  11      332.59      353.11      6.50 o 
  -3   3  11      181.26      189.84      4.82 o 
  -2   3  11       60.87       66.72      4.24 o 
  -1   3  11      276.54      269.75      5.47 o 
   0   3  11      848.59      872.05     45.62 o 
   1   3  11      250.18      255.33     13.60 o 
   2   3  11       12.81       19.17      3.48 o 
   3   3  11      201.62      216.53     12.01 o 
   4   3  11       82.57       89.08      3.82 o 
   5   3  11      313.66      275.37      4.82 o 
   6   3  11       87.24       85.16      3.64 o 
   7   3  11       67.40       75.27      4.33 o 
   8   3  11       31.31       36.65      4.28 o 
 -11   4  11        1.34        7.25      5.15 o 
 -10   4  11      125.36      108.48      5.60 o 
  -9   4  11      263.61      248.57      7.68 o 
  -8   4  11      101.61      103.46      7.25 o 
  -7   4  11       85.75       88.65      6.97 o 
  -6   4  11        0.01        0.60      3.88 o 
  -5   4  11      293.28      302.90     11.86 o 
  -4   4  11       18.95       20.70      4.27 o 
  -3   4  11        0.72        1.61      4.06 o 
  -2   4  11       77.18       74.24      4.06 o 
  -1   4  11       37.77       38.89      4.08 o 
   0   4  11      230.22      241.95      9.75 o 
   1   4  11        2.31        5.69      3.45 o 
   2   4  11      217.21      216.20      8.14 o 
   3   4  11       20.42       29.07      3.35 o 
   4   4  11      155.69      170.50      4.48 o 
   5   4  11       60.13       72.69      3.62 o 
   6   4  11       79.79       71.13      4.89 o 
   7   4  11       28.03       25.26      4.22 o 
 -11   5  11       10.03        7.26      4.89 o 
 -10   5  11        4.10        2.11      4.62 o 
  -9   5  11        2.63        2.91      3.64 o 
  -8   5  11        2.30        6.42      4.40 o 
  -7   5  11        8.30        8.73      4.08 o 
  -6   5  11      163.16      167.74      9.00 o 
  -5   5  11       42.75       52.85      4.94 o 
  -4   5  11       54.24       57.28      4.08 o 
  -3   5  11        6.67        6.27      3.57 o 
  -2   5  11      128.03      137.40      3.95 o 
  -1   5  11       20.62       22.79      3.48 o 
   0   5  11        4.69        7.61      3.39 o 
   1   5  11      130.89      132.07      4.50 o 
   2   5  11      310.30      311.38      4.07 o 
   3   5  11       67.70       70.58      3.55 o 
   4   5  11        0.07       -4.27      4.27 o 
   5   5  11      272.80      288.79     14.31 o 
   6   5  11       45.60       43.83      4.79 o 
   7   5  11        9.86       10.43      2.25 o 
 -10   6  11       45.44       44.73      3.78 o 
  -9   6  11       14.63       20.28      3.77 o 
  -8   6  11      227.85      238.75     13.99 o 
  -7   6  11      376.88      377.18     17.42 o 
  -6   6  11      168.38      168.66     13.74 o 
  -5   6  11        1.85       -0.17      2.98 o 
  -4   6  11       73.86       69.09      3.21 o 
  -3   6  11      490.13      498.14      5.87 o 
  -2   6  11       52.41       48.91      3.70 o 
  -1   6  11      104.84      102.43      3.62 o 
   0   6  11       37.99       45.12      3.47 o 
   1   6  11      104.19      113.64      5.58 o 
   2   6  11      114.11      117.81      3.64 o 
   3   6  11        0.03        3.97      3.39 o 
   4   6  11       50.71       49.76      3.45 o 
   5   6  11      268.58      261.29      9.46 o 
   6   6  11       75.52       94.44      7.74 o 
  -8   7  11        1.79        6.10      3.69 o 
  -7   7  11        6.70       11.76      3.87 o 
  -6   7  11        0.07        0.01      3.94 o 
  -5   7  11        2.96        6.59      3.22 o 
  -4   7  11       94.96       95.20      3.22 o 
  -3   7  11       52.79       54.74      3.53 o 
  -2   7  11       36.87       39.05      3.48 o 
  -1   7  11      188.23      206.84      6.69 o 
   0   7  11       40.92       48.19      3.46 o 
   1   7  11       18.56       20.41      3.42 o 
   2   7  11       89.06       94.01      6.05 o 
   3   7  11       24.00       27.38      4.78 o 
   4   7  11       29.88       32.86      4.12 o 
  -6   8  11      173.27      170.91     15.27 o 
  -5   8  11        9.98        9.40      3.05 o 
  -4   8  11        7.66        6.95      3.06 o 
  -3   8  11        7.12        8.72      2.83 o 
  -2   8  11        7.38        5.11      3.47 o 
  -1   8  11        0.12        0.93      3.61 o 
   0   8  11       32.86       35.79      3.97 o 
   1   8  11       33.74       29.02      3.54 o 
   2   8  11       97.55      104.16      8.75 o 
  -4   0  12      135.88      136.14      7.62 o 
  -3   0  12        0.66        1.66      5.23 o 
  -2   0  12     1269.53     1309.62     13.68 o 
  -1   0  12      627.12      638.04      9.48 o 
   0   0  12      232.54      204.22      7.29 o 
   1   0  12      943.59      925.57      9.86 o 
   2   0  12     1650.98     1617.61     11.25 o 
   3   0  12       10.38        5.57      5.86 o 
   4   0  12       29.65       32.75      6.06 o 
   5   0  12        0.08        4.46      4.10 o 
   6   0  12      259.79      272.89      6.79 o 
   7   0  12      211.29      253.74      6.77 o 
   8   0  12       21.40       21.69      6.06 o 
  -6   1  12        0.19       -0.10      9.70 o 
  -5   1  12      306.70      293.95     12.82 o 
  -4   1  12      132.20      121.33      6.39 o 
  -3   1  12       72.53       74.73      4.61 o 
  -2   1  12       37.26       36.59      4.45 o 
  -1   1  12      591.45      585.10      6.50 o 
   0   1  12        9.31       10.16      5.00 o 
   1   1  12       42.69       46.88      6.89 o 
   2   1  12       47.49       48.24      4.45 o 
   3   1  12      146.80      136.62      5.57 o 
   4   1  12     1060.91     1019.97     35.54 o 
   5   1  12      352.22      310.75     19.71 o 
   6   1  12       41.29       39.24      4.28 o 
   7   1  12      306.21      324.40      8.80 o 
   8   1  12       60.43       44.89      3.71 o 
 -12   2  12       16.06       22.13      8.79 o 
 -11   2  12       90.84       98.58     10.40 o 
 -10   2  12        0.32        3.13      9.23 o 
  -9   2  12       24.66       22.45      6.64 o 
  -8   2  12      169.49      164.50     10.10 o 
  -7   2  12        8.87       14.45      8.20 o 
  -6   2  12      420.69      408.40     10.70 o 
  -5   2  12      992.17      973.18     13.42 o 
  -4   2  12      795.13      811.46     11.61 o 
  -3   2  12      309.36      323.19     13.15 o 
  -2   2  12       28.38       31.88      4.90 o 
  -1   2  12       78.77       81.31      7.39 o 
   0   2  12      513.41      551.12     51.23 o 
   1   2  12      199.16      186.13      7.22 o 
   2   2  12       60.63       66.40      4.39 o 
   3   2  12       55.67       59.88      4.30 o 
   4   2  12      122.68      119.31      4.34 o 
   5   2  12       27.04       25.86      4.20 o 
   6   2  12       19.74       23.71     12.11 o 
   7   2  12        0.78        4.14      6.18 o 
 -11   3  12      242.02      236.70     10.62 o 
 -10   3  12       65.17       71.89      7.24 o 
  -9   3  12        2.00        6.23      5.25 o 
  -8   3  12      189.80      193.51     22.03 o 
  -7   3  12      106.90       94.62      7.91 o 
  -6   3  12      177.43      177.20      8.78 o 
  -5   3  12       67.21       66.44      7.80 o 
  -4   3  12      129.64      141.05      5.80 o 
  -3   3  12      122.12      117.39      7.38 o 
  -2   3  12       40.59       48.62      3.99 o 
  -1   3  12        3.31        6.61      3.77 o 
   0   3  12      234.00      244.11     14.29 o 
   1   3  12      432.95      438.97     20.67 o 
   2   3  12        2.71        0.26      3.00 o 
   3   3  12      453.84      468.28      7.66 o 
   4   3  12       10.42        9.72      8.61 o 
   5   3  12       29.39       28.89      4.20 o 
   6   3  12        9.32       16.86      7.71 o 
   7   3  12       12.62       19.21      4.24 o 
 -11   4  12       41.04       52.97      8.29 o 
 -10   4  12       12.66        5.12      5.00 o 
  -9   4  12      503.35      528.52     43.92 o 
  -8   4  12       61.35       63.66      5.02 o 
  -7   4  12       16.00       19.36      4.57 o 
  -6   4  12      543.49      520.54      8.87 o 
  -5   4  12      186.81      200.60      6.19 o 
  -4   4  12        6.03        7.39      3.92 o 
  -3   4  12        8.60       15.14      3.67 o 
  -2   4  12        2.47        4.17      3.99 o 
  -1   4  12        5.75       12.77      3.40 o 
   0   4  12      236.19      233.16     12.00 o 
   1   4  12      271.57      268.72     11.40 o 
   2   4  12      791.29      834.55     42.80 o 
   3   4  12      864.20      915.35     41.00 o 
   4   4  12      123.78      128.03      7.89 o 
   5   4  12      152.70      149.64      6.98 o 
   6   4  12      190.05      196.58     17.78 o 
   7   4  12       58.19       45.84      3.70 o 
 -10   5  12      167.58      182.82     16.46 o 
  -9   5  12      252.00      254.81     21.30 o 
  -8   5  12        1.34        4.43      5.77 o 
  -7   5  12       35.91       37.46      4.66 o 
  -6   5  12       20.01       19.09      4.15 o 
  -5   5  12        1.36        4.27      4.09 o 
  -4   5  12      134.11      128.92      5.02 o 
  -3   5  12      285.87      293.72      4.67 o 
  -2   5  12        5.24        7.87      3.49 o 
  -1   5  12        0.08        4.20      3.31 o 
   0   5  12      673.05      713.41     21.03 o 
   1   5  12       14.20       16.38      4.52 o 
   2   5  12       10.60       14.38      3.33 o 
   3   5  12      106.09       98.71      6.56 o 
   4   5  12       75.81       79.25      8.33 o 
   5   5  12       20.62       29.20      3.35 o 
   6   5  12        1.35        1.34      3.38 o 
  -9   6  12       78.38       73.05      4.07 o 
  -8   6  12        0.00        1.48      3.85 o 
  -7   6  12        1.61        5.41      3.92 o 
  -6   6  12       17.91       21.88      3.70 o 
  -5   6  12       48.06       50.73      3.30 o 
  -4   6  12      113.82      116.04      4.83 o 
  -3   6  12       24.57       21.94      3.74 o 
  -2   6  12        1.14        1.48      3.38 o 
  -1   6  12       35.29       36.15      3.40 o 
   0   6  12      247.78      247.86      8.07 o 
   1   6  12        3.19        4.23      3.28 o 
   2   6  12       43.11       44.94      3.52 o 
   3   6  12       66.64       83.07      4.40 o 
   4   6  12       64.45       59.72      3.55 o 
   5   6  12        6.05        9.66      3.51 o 
  -8   7  12       95.52       76.98      4.12 o 
  -7   7  12       39.22       31.49      3.85 o 
  -6   7  12       27.54       21.39      3.81 o 
  -5   7  12       83.23       75.44      3.22 o 
  -4   7  12       79.12       81.33      3.87 o 
  -3   7  12        1.07        3.51      3.36 o 
  -2   7  12       25.92       30.61      3.93 o 
  -1   7  12      121.10      125.52      4.35 o 
   0   7  12       80.60       83.37      4.69 o 
   1   7  12       10.54       12.70      4.80 o 
   2   7  12       17.67       23.16      3.81 o 
   3   7  12        2.12        3.53      3.29 o 
  -5   8  12       35.50       31.49      3.67 o 
  -4   8  12        5.18        0.98      3.57 o 
  -3   8  12      155.61      141.53      4.69 o 
  -2   8  12      131.51      122.60      4.76 o 
  -1   8  12        0.03        4.22      4.62 o 
   0   8  12       32.99       30.74      3.52 o 
   1   8  12      265.67      229.85      6.88 o 
  -5   1  13      225.04      228.36      7.63 o 
  -4   1  13      138.28      144.05      5.46 o 
  -3   1  13      176.10      178.00     11.26 o 
  -2   1  13      550.21      583.18     24.29 o 
  -1   1  13       45.10       39.08      5.46 o 
   0   1  13      289.96      307.90      7.18 o 
   1   1  13      302.55      297.16      5.31 o 
   2   1  13      437.28      435.98      5.31 o 
   3   1  13       63.92       61.18      4.24 o 
   4   1  13        0.41        1.43      4.00 o 
   5   1  13      534.99      507.07      7.40 o 
   6   1  13        1.45       -2.99      3.42 o 
   7   1  13        1.06        0.98      4.27 o 
  -9   2  13       17.38       20.77     10.87 o 
  -8   2  13       92.87       92.97     10.37 o 
  -7   2  13        5.91        6.13      8.42 o 
  -6   2  13       92.33       81.50      8.77 o 
  -5   2  13       29.16       30.34      7.30 o 
  -4   2  13      353.60      348.71      8.00 o 
  -3   2  13        0.69       -0.29      5.40 o 
  -2   2  13      137.51      130.68     11.01 o 
  -1   2  13     1716.11     1745.13    130.29 o 
   0   2  13     1379.26     1460.35    127.40 o 
   1   2  13      340.58      339.26      6.63 o 
   2   2  13       11.99       19.66      4.17 o 
   3   2  13      297.76      303.59      4.47 o 
   4   2  13       87.89       96.99      8.46 o 
   5   2  13      115.52      120.99      3.88 o 
   6   2  13       93.23      104.71      4.43 o 
   7   2  13      131.64      130.38      5.08 o 
 -11   3  13       27.99       23.90      6.13 o 
 -10   3  13      290.62      311.18     12.26 o 
  -9   3  13        3.98        5.13      7.02 o 
  -8   3  13        0.00       -2.29      7.18 o 
  -7   3  13        0.71        7.22      7.10 o 
  -6   3  13     1010.85      916.18     12.12 o 
  -5   3  13       99.15       91.23      8.09 o 
  -4   3  13        5.82        5.97      5.67 o 
  -3   3  13      538.58      542.20     22.26 o 
  -2   3  13      499.04      514.99     36.66 o 
  -1   3  13        1.80        4.59      4.04 o 
   0   3  13        9.78       14.51      4.15 o 
   1   3  13      147.86      158.12     15.33 o 
   2   3  13        2.50        6.16      4.13 o 
   3   3  13        0.31        6.15      4.20 o 
   4   3  13        0.12        5.86      3.96 o 
   5   3  13       16.20       29.94      4.19 o 
   6   3  13      178.31      148.44     10.27 o 
 -10   4  13       50.69       50.41      6.68 o 
  -9   4  13       30.42       36.92      6.71 o 
  -8   4  13       20.14       20.52      5.28 o 
  -7   4  13       22.76       16.69      7.82 o 
  -6   4  13       13.66        4.97      7.26 o 
  -5   4  13        0.03        4.54      4.97 o 
  -4   4  13       15.72       16.20      4.42 o 
  -3   4  13      158.63      177.77      4.34 o 
  -2   4  13       51.41       53.97      3.71 o 
  -1   4  13      736.24      757.23     28.37 o 
   0   4  13       60.95       65.85      3.49 o 
   1   4  13      375.48      400.93     16.85 o 
   2   4  13        0.82        1.13      3.19 o 
   3   4  13      206.26      215.71      7.13 o 
   4   4  13        2.69        8.63      3.27 o 
   5   4  13        2.27        1.82      3.33 o 
   6   4  13       49.70       44.59      3.89 o 
 -10   5  13        3.14        7.16      5.35 o 
  -9   5  13        2.94        0.67      4.63 o 
  -8   5  13       56.98       62.32     10.71 o 
  -7   5  13      119.84      131.41      5.22 o 
  -6   5  13        8.40        9.47      4.69 o 
  -5   5  13        7.67        8.83      4.48 o 
  -4   5  13       54.50       59.51      4.33 o 
  -3   5  13      209.73      214.04      4.52 o 
  -2   5  13       18.91       23.05      3.37 o 
  -1   5  13      167.09      175.37      6.83 o 
   0   5  13      520.96      517.75     28.55 o 
   1   5  13      111.78      119.84      5.21 o 
   2   5  13      149.93      156.34      3.70 o 
   3   5  13       41.03       42.32      3.24 o 
   4   5  13       61.00       74.43     10.27 o 
   5   5  13        0.09        2.78      3.36 o 
  -8   6  13      129.91      119.22      4.62 o 
  -7   6  13       48.94       44.49      4.02 o 
  -6   6  13       33.79       24.02      4.95 o 
  -5   6  13      549.93      535.92     20.01 o 
  -4   6  13      101.86       98.58      4.01 o 
  -3   6  13       23.97       19.78      3.89 o 
  -2   6  13      120.79      134.58      3.93 o 
  -1   6  13       85.31       93.55      3.62 o 
   0   6  13       53.95       53.41      4.15 o 
   1   6  13      127.31      119.76      3.68 o 
   2   6  13       14.39       18.73      3.41 o 
   3   6  13       62.96       73.32      9.27 o 
   4   6  13      109.65       99.74      7.95 o 
  -7   7  13       37.57       34.27      4.03 o 
  -6   7  13       24.51       23.07      3.90 o 
  -5   7  13        7.98       10.57      3.97 o 
  -4   7  13        9.31       11.59      3.45 o 
  -3   7  13       30.88       37.53      3.51 o 
  -2   7  13       74.73       72.20      3.86 o 
  -1   7  13      132.30      122.32      3.41 o 
   0   7  13      128.44      144.27      7.61 o 
   1   7  13      155.60      153.42      3.48 o 
   2   7  13      241.64      204.29      6.82 o 
  -3   8  13        5.69        8.58      3.64 o 
  -2   8  13       37.76       39.40      3.57 o 
  -4   0  14      320.70      335.66     21.14 o 
  -3   0  14      426.97      453.77     36.17 o 
  -2   0  14        7.54        5.97      7.59 o 
  -1   0  14     1443.57     1486.97     12.28 o 
   0   0  14       32.12       38.66      6.37 o 
   1   0  14       10.48        6.44      5.67 o 
   2   0  14       61.09       66.80      6.27 o 
   3   0  14      140.07      125.39      6.63 o 
   4   0  14      709.92      686.38      8.41 o 
   5   0  14       36.30       35.52      6.08 o 
   6   0  14        7.42       14.35      6.11 o 
  -5   1  14      124.95      120.02      7.12 o 
  -4   1  14      103.51      104.05      4.80 o 
  -3   1  14       25.82       24.80      3.76 o 
  -2   1  14      398.62      429.51     18.57 o 
  -1   1  14      216.64      228.68     11.76 o 
   0   1  14        2.73        1.64      4.65 o 
   1   1  14        0.12       -2.59      4.11 o 
   2   1  14      252.77      284.40     13.22 o 
   3   1  14       37.71       41.25      4.30 o 
   4   1  14      654.22      639.04     12.89 o 
   5   1  14      120.41      129.79      4.54 o 
   6   1  14       62.52       79.30      4.36 o 
  -8   2  14       10.45       10.68     13.71 o 
  -7   2  14        0.29        4.86      9.41 o 
  -6   2  14      141.42      137.97      9.45 o 
  -5   2  14      105.87      103.48      7.48 o 
  -4   2  14        0.51        3.33      5.90 o 
  -3   2  14       55.21       58.92      4.87 o 
  -2   2  14      318.98      350.37     18.13 o 
  -1   2  14      190.38      188.16     14.03 o 
   0   2  14        0.02        5.26      3.25 o 
   1   2  14        1.13        0.95      6.04 o 
   2   2  14        6.92        5.60      4.17 o 
   3   2  14      567.66      544.35      9.85 o 
   4   2  14      142.94      164.65      4.63 o 
   5   2  14       82.86       76.44      5.50 o 
   6   2  14        6.70       10.84      4.24 o 
 -10   3  14       43.71       38.42      9.86 o 
  -9   3  14       89.18       88.50      9.37 o 
  -8   3  14        0.98        2.14      7.14 o 
  -7   3  14      103.66      101.60      8.76 o 
  -6   3  14        0.25        6.23      7.45 o 
  -5   3  14      185.27      154.55      8.03 o 
  -4   3  14       97.10       86.15      5.84 o 
  -3   3  14       72.33       67.23      5.21 o 
  -2   3  14      289.36      313.24     27.09 o 
  -1   3  14       45.22       41.43      4.31 o 
   0   3  14       11.95       13.07      4.16 o 
   1   3  14       37.19       49.66      4.48 o 
   2   3  14       95.68      103.82      3.62 o 
   3   3  14      154.84      167.18     13.26 o 
   4   3  14       66.19       56.30      6.85 o 
   5   3  14        1.24       -2.90      4.19 o 
 -10   4  14       11.91       12.08      5.17 o 
  -9   4  14        4.59       -1.93      7.48 o 
  -8   4  14       75.49       70.20      7.74 o 
  -7   4  14      252.58      232.21      8.68 o 
  -6   4  14        8.78       14.47      7.67 o 
  -5   4  14       58.75       55.20      5.55 o 
  -4   4  14       83.95       77.19      5.33 o 
  -3   4  14      294.41      316.16     18.32 o 
  -2   4  14      598.61      632.81     17.85 o 
  -1   4  14      111.16      117.42      4.95 o 
   0   4  14      227.67      237.90      7.51 o 
   1   4  14      126.32      129.07     12.68 o 
   2   4  14        9.19       18.66      5.06 o 
   3   4  14        0.24       -5.87      7.24 o 
   4   4  14       16.05       23.13      3.41 o 
   5   4  14      172.01      170.02     10.41 o 
  -9   5  14        7.89       12.74      5.37 o 
  -8   5  14        0.26        7.23      7.29 o 
  -7   5  14       32.02       36.92      6.21 o 
  -6   5  14      242.09      234.09      7.26 o 
  -5   5  14      369.77      361.34     14.00 o 
  -4   5  14      140.90      138.65      4.43 o 
  -3   5  14       65.69       59.99      4.15 o 
  -2   5  14      183.29      206.78      7.48 o 
  -1   5  14      194.44      170.29      5.25 o 
   0   5  14      227.58      250.59     19.45 o 
   1   5  14       28.81       30.67      3.38 o 
   2   5  14      138.13      148.55      6.22 o 
   3   5  14      268.52      308.69     32.87 o 
   4   5  14        9.71       17.59      3.50 o 
  -8   6  14        5.07        2.30      4.62 o 
  -7   6  14       70.07       65.50      6.95 o 
  -6   6  14       21.32       12.14      8.24 o 
  -5   6  14        7.35       10.93      4.25 o 
  -4   6  14       24.82       34.36      4.11 o 
  -3   6  14       10.56       11.70      3.63 o 
  -2   6  14        2.35        5.50      3.59 o 
  -1   6  14        2.85        7.64      3.55 o 
   0   6  14        3.67        7.82      3.37 o 
   1   6  14        0.94        2.99      3.39 o 
   2   6  14       15.00       18.18      4.36 o 
  -5   7  14        0.53        1.93      4.24 o 
  -4   7  14        7.21        8.13      4.02 o 
  -3   7  14       19.87       16.06      3.95 o 
  -2   7  14        1.66        1.66      4.88 o 
  -1   7  14        1.04        2.25      3.39 o 
   0   7  14        0.99       -1.84      3.72 o 
  -5   1  15       17.29       21.12      6.83 o 
  -4   1  15       31.85       35.53      3.95 o 
  -3   1  15       23.23       25.04      4.17 o 
  -2   1  15        4.63        4.10      3.77 o 
  -1   1  15      427.48      425.79     15.42 o 
   0   1  15      185.00      183.41      5.23 o 
   1   1  15        1.87        5.69      4.48 o 
   2   1  15       12.74        7.25      4.11 o 
   3   1  15      232.87      222.37      4.82 o 
   4   1  15        0.34        3.42      4.20 o 
   5   1  15       83.32       85.84      4.50 o 
  -7   2  15      118.14      113.16      8.05 o 
  -6   2  15       93.20      104.15      9.25 o 
  -5   2  15       45.41       47.35      8.73 o 
  -4   2  15       19.86       24.08      4.99 o 
  -3   2  15       98.50      104.85      4.23 o 
  -2   2  15       68.33       87.99      4.03 o 
  -1   2  15       23.08       25.64      3.84 o 
   0   2  15        6.00       13.69      4.88 o 
   1   2  15      169.63      186.94      4.20 o 
   2   2  15       84.55       83.75      5.35 o 
   3   2  15      336.15      365.42      5.13 o 
   4   2  15       50.29       56.38      8.62 o 
   5   2  15      186.25      171.51      4.86 o 
 -10   3  15        7.76       -1.35     10.50 o 
  -9   3  15        0.01       -0.36      9.14 o 
  -8   3  15       63.84       64.78      9.09 o 
  -7   3  15       65.50       62.47      8.50 o 
  -6   3  15       15.20       13.77      7.77 o 
  -5   3  15       66.25       57.78      7.81 o 
  -4   3  15        8.68       14.70      5.35 o 
  -3   3  15        0.03        1.52      4.42 o 
  -2   3  15      182.62      186.68     10.65 o 
  -1   3  15       29.57       31.01      4.19 o 
   0   3  15       49.74       47.16      4.22 o 
   1   3  15       55.35       60.31      5.64 o 
   2   3  15      144.25      179.14     10.00 o 
   3   3  15        5.89       10.18      3.47 o 
   4   3  15      235.39      217.95      4.85 o 
  -9   4  15       39.74       27.30      7.81 o 
  -8   4  15        1.65        4.76      7.39 o 
  -7   4  15      145.74      137.17      8.54 o 
  -6   4  15        1.70        5.57      7.34 o 
  -5   4  15       19.56       18.51      6.17 o 
  -4   4  15       77.03       87.82      5.14 o 
  -3   4  15        7.54        5.84      4.40 o 
  -2   4  15        8.35       12.67      4.53 o 
  -1   4  15      250.18      254.10     24.26 o 
   0   4  15       25.27       31.75      4.24 o 
   1   4  15       18.13       20.96      3.38 o 
   2   4  15        4.10       10.74      4.13 o 
   3   4  15        2.03        7.09      3.01 o 
   4   4  15        3.40        3.89      3.50 o 
  -8   5  15       19.35       13.28      7.75 o 
  -7   5  15       19.08       13.28      7.37 o 
  -6   5  15       87.65       77.55      6.69 o 
  -5   5  15       75.48       73.64      5.43 o 
  -4   5  15       15.19        9.50      4.57 o 
  -3   5  15        0.95       -1.76      3.76 o 
  -2   5  15       12.77       13.48      3.89 o 
  -1   5  15       32.27       36.90      3.72 o 
   0   5  15       82.74       98.14      3.71 o 
   1   5  15       33.23       37.68      3.71 o 
   2   5  15       25.16       25.22      3.45 o 
   3   5  15       23.81       22.09      4.29 o 
  -6   6  15       52.59       59.03      6.38 o 
  -5   6  15       31.67       30.69      4.28 o 
  -4   6  15       15.93       15.23      3.98 o 
  -3   6  15       62.00       65.30      3.67 o 
  -2   6  15       21.52       25.17      3.69 o 
  -1   6  15        2.11        4.80      3.39 o 
   0   6  15       99.09       91.49      3.76 o 
   1   6  15      109.69      106.18      9.01 o 
  -4   0  16        3.28        7.05      5.73 o 
  -3   0  16       56.20       66.51      8.08 o 
  -2   0  16        6.80       12.52      4.46 o 
  -1   0  16      315.68      296.63      7.53 o 
   0   0  16       23.12       19.37      5.65 o 
   1   0  16        7.10        9.34      5.92 o 
   2   0  16      400.39      384.20      7.68 o 
   3   0  16      200.79      183.75      6.61 o 
   4   0  16       31.68       46.76      6.07 o 
  -5   1  16        0.24        1.52      6.34 o 
  -4   1  16      359.93      377.51     13.17 o 
  -3   1  16      564.12      582.47     29.40 o 
  -2   1  16      674.94      718.33     37.72 o 
  -1   1  16       26.75       26.32      4.21 o 
   0   1  16       84.38       82.38      7.51 o 
   1   1  16       29.22       42.18      5.07 o 
   2   1  16        0.55       -1.66      4.16 o 
   3   1  16       12.86       13.82      4.23 o 
   4   1  16       37.12       39.84      4.31 o 
  -7   2  16        8.51        6.11      9.40 o 
  -6   2  16      210.18      192.14      7.33 o 
  -5   2  16       78.95       67.38      5.59 o 
  -4   2  16        6.16        7.42      3.76 o 
  -3   2  16      308.66      316.95     15.01 o 
  -2   2  16        5.65        6.34      3.59 o 
  -1   2  16       12.33       13.79      4.13 o 
   0   2  16       13.47       11.42      3.30 o 
   1   2  16       15.02       17.62      3.97 o 
   2   2  16        0.08        7.01      4.20 o 
   3   2  16      191.08      174.09     10.98 o 
   4   2  16       33.77       43.95      5.77 o 
  -9   3  16        1.32        1.90     11.13 o 
  -8   3  16      162.46      148.15     11.06 o 
  -7   3  16        1.24        1.88      7.27 o 
  -6   3  16      225.09      194.80      8.89 o 
  -5   3  16       42.35       40.13      6.18 o 
  -4   3  16       30.25       29.60      4.92 o 
  -3   3  16      157.40      161.14      8.13 o 
  -2   3  16       20.67       25.89      4.56 o 
  -1   3  16       72.74       69.56      8.79 o 
   0   3  16       19.56       17.79      3.40 o 
   1   3  16       31.09       29.81      3.63 o 
   2   3  16      185.62      178.77     10.01 o 
   3   3  16       29.62       27.60      4.06 o 
  -8   4  16       68.45       63.98      8.03 o 
  -7   4  16        7.55        3.59      7.35 o 
  -6   4  16      118.90       90.74      7.81 o 
  -5   4  16      501.33      444.05      9.93 o 
  -4   4  16      117.37      121.53      6.33 o 
  -3   4  16        1.48        3.64      4.56 o 
  -2   4  16      187.42      191.56     15.99 o 
  -1   4  16      195.85      195.36      8.20 o 
   0   4  16       78.79       92.81      5.59 o 
   1   4  16       29.99       23.75      4.27 o 
   2   4  16       20.26       21.70      2.96 o 
  -7   5  16       24.74       24.61      6.21 o 
  -6   5  16        8.60       13.63      7.64 o 
  -5   5  16        4.76        3.67      4.99 o 
  -4   5  16       23.24       25.70      6.88 o 
  -3   5  16       88.26       77.57      4.93 o 
  -2   5  16        0.46        1.89      4.65 o 
  -1   5  16      102.42       92.84      4.59 o 
   0   5  16       89.92       89.51      4.54 o 
   1   5  16      234.76      239.32      7.12 o 
  -4   6  16        2.10        5.98      4.09 o 
  -3   6  16       31.57       26.09      4.12 o 
  -2   6  16        0.75        1.90      3.99 o 
  -5   1  17      125.03      123.99      7.18 o 
  -4   1  17       18.40       29.01      4.11 o 
  -3   1  17        9.12        9.37      3.35 o 
  -2   1  17      248.89      277.44     13.51 o 
  -1   1  17       22.19       32.42      3.71 o 
   0   1  17        0.03       -2.46      4.07 o 
   1   1  17       85.44       96.90      4.54 o 
   2   1  17      140.95      122.13      4.64 o 
   3   1  17        1.25        5.42      4.17 o 
  -6   2  17       51.39       42.96      6.62 o 
  -5   2  17        4.19        7.36      5.43 o 
  -4   2  17      175.36      186.77      5.32 o 
  -3   2  17       49.51       47.45      4.32 o 
  -2   2  17       61.04       58.06      4.05 o 
  -1   2  17       62.57       66.42      4.14 o 
   0   2  17      149.93      175.44     11.00 o 
   1   2  17      127.83      136.33      4.81 o 
   2   2  17       29.97       34.07      3.60 o 
  -8   3  17       42.49       -0.15      9.84 o 
  -7   3  17       48.21       35.37      8.68 o 
  -6   3  17      272.62      227.75      9.37 o 
  -5   3  17       25.77       28.29      7.77 o 
  -4   3  17       99.92       89.87      5.46 o 
  -3   3  17       41.29       48.58      5.36 o 
  -2   3  17       58.64       55.02      3.60 o 
  -1   3  17      145.00      141.24      3.88 o 
   0   3  17       11.45        8.78      3.42 o 
   1   3  17       32.34       27.97      4.08 o 
   2   3  17       43.35       39.37      3.56 o 
  -7   4  17        6.09        3.52      7.62 o 
  -6   4  17       37.00       31.33      7.51 o 
  -5   4  17       17.48       11.95      5.88 o 
  -4   4  17      110.09      105.77      6.35 o 
  -3   4  17       67.28       50.50      4.80 o 
  -2   4  17      290.74      280.92     31.17 o 
  -1   4  17       52.59       55.03      4.45 o 
   0   4  17       50.20       44.94      4.66 o 
   1   4  17        5.59        6.22      3.41 o 
  -5   5  17       66.87       55.29     30.01 o 
  -4   5  17        1.92        2.06      5.36 o 
  -3   5  17        0.28        3.67      4.48 o 
  -2   5  17        0.46        3.17      4.72 o 
  -4   0  18       87.99       87.39      6.18 o 
  -3   0  18      670.76      643.50     40.41 o 
  -2   0  18       33.70       37.35      7.35 o 
  -1   0  18      123.94      111.07      7.89 o 
   0   0  18        4.12        4.98      7.19 o 
   1   0  18        0.19        6.02      5.86 o 
  -5   1  18       10.29       14.11      6.60 o 
  -4   1  18        1.88        5.63      4.30 o 
  -3   1  18      286.97      292.51     15.61 o 
  -2   1  18        8.78       10.78      3.86 o 
  -1   1  18        3.07        6.04      3.38 o 
   0   1  18       57.98       60.06      3.68 o 
   1   1  18        0.02        2.27      4.17 o 
  -6   2  18        8.15        2.01      6.16 o 
  -5   2  18        3.33        4.25      5.20 o 
  -4   2  18      152.29      146.39      8.03 o 
  -3   2  18        3.55        9.15      3.90 o 
  -2   2  18       11.38        8.93      4.33 o 
  -1   2  18        0.86        1.53      3.39 o 
   0   2  18       20.92       23.50      3.55 o 
   1   2  18      119.00      126.42      8.59 o 
  -6   3  18        4.31        9.03      5.20 o 
  -5   3  18       23.81       24.78      5.35 o 
  -4   3  18       83.39       79.72     23.35 o 
  -3   3  18      133.20      121.00     10.56 o 
  -2   3  18        0.10        3.52      3.63 o 
  -1   3  18       67.16       66.77      3.85 o 
   0   3  18       37.15       44.38      7.30 o 
  -4   4  18       11.20        8.51      6.44 o 
  -3   4  18        2.68       -0.66      4.38 o 
  -5   1  19        0.46        2.55      6.15 o 
  -4   1  19       76.54       64.46     24.09 o 
  -3   1  19        1.51        1.73      3.30 o 
  -2   1  19        0.03        2.34      3.47 o 
  -1   1  19        9.09       11.42      3.70 o 
  -5   2  19       63.76       24.73     14.09 o 
  -4   2  19       12.06        7.41      4.25 o 
  -3   2  19        1.22        3.23      3.79 o 
  -2   2  19       23.87       27.58      3.99 o 
                                                 
